# Supplementary material for: Identification of therapeutic targets and prognostic biomarkers in cholangiocarcinoma via WGCNA
Source: Front Oncol. 2022 Dec 14;12:977992. doi: 10.3389/fonc.2022.977992 (PMC9795187; doi:10.3389/fonc.2022.977992)
Supplement: Supplementary file 1 [file DataSheet_1.zip]

Archive with 4 entries (4 files):
- Table 1.XLSX
- Table 2.xlsx
- Table 3.XLS
- Table 4.XLS
