# Supplementary material for: Identification of therapeutic targets and prognostic biomarkers in cholangiocarcinoma via WGCNA
Source: Front Oncol. 2022 Dec 14;12:977992. doi: 10.3389/fonc.2022.977992 (PMC9795187; doi:10.3389/fonc.2022.977992)
Supplement: Supplementary file 1 [file DataSheet_1.zip › Table 1.XLSX]

## Sheet: Sheet1
Patient ID	Age (years)	Gender	Type	Histopathological information	TNM
P1	73	Male	intrahepatic cholangiocarcinoma	adenocarcinoma	T2N1M0 ((AJCC 8th Edition)
P2	61	Female	intrahepatic cholangiocarcinoma	adenocarcinoma	T3N0M0 ((AJCC 8th Edition)
P3	62	Male	perihilar cholangiocarcinoma	adenocarcinoma	T2N0M1 ((AJCC 8th Edition)
P4	56	Male	intrahepatic cholangiocarcinoma	adenocarcinoma	T3N1M1 ((AJCC 8th Edition)
P5	67	Male	perihilar cholangiocarcinoma	adenocarcinoma	T2N0M0 ((AJCC 8th Edition)
P6	70	Female	perihilar cholangiocarcinoma	adenocarcinoma	T3N0M0 ((AJCC 8th Edition)
P7	66	Female	perihilar cholangiocarcinoma	adenocarcinoma	T2N1M0 ((AJCC 8th Edition)
P8	58	Female	distal cholangiocarcinoma	adenocarcinoma	T1N0M0 ((AJCC 8th Edition)
P9	68	Male	perihilar cholangiocarcinoma	adenocarcinoma	T2N1M0 ((AJCC 8th Edition)
