# Supplementary material for: Identification of therapeutic targets and prognostic biomarkers in cholangiocarcinoma via WGCNA
Source: Front Oncol. 2022 Dec 14;12:977992. doi: 10.3389/fonc.2022.977992 (PMC9795187; doi:10.3389/fonc.2022.977992)
Supplement: Supplementary file 1 [file DataSheet_1.zip › Table 2.xlsx]

## Sheet: Table 2
logFC	logCPM	PValue	FDR
CYP2A6	-3.18859	7.05151	1.06459e-35	1.411e-31
ADH4	-3.02333	7.15517	4.65873e-35	3.08734e-31
CYP1A2	-3.59755	6.75535	6.17384e-33	2.7276e-29
CYP3A4	-2.99256	7.07255	1.01121e-32	3.35066e-29
APOC3	-2.39546	7.60238	6.03528e-32	1.51217e-28
SERPINC1	-2.66675	7.33137	6.84548e-32	1.51217e-28
CPS1	-3.25291	6.88746	1.00624e-31	1.90525e-28
AHSG	-2.60976	7.36478	3.3547e-31	5.5579e-28
APOA1	-2.29399	7.69282	3.8035e-31	5.60129e-28
APOF	-3.39831	6.8023	4.60351e-31	6.10149e-28
UGT2B10	-3.20691	6.90293	6.94993e-31	8.37403e-28
F9	-3.1919	6.87948	3.24432e-30	3.58336e-27
HP	-2.37545	7.54014	6.65025e-30	6.78019e-27
SLC22A1	-2.94474	7.01881	7.78952e-30	7.37445e-27
C9	-2.96178	7.02956	9.14831e-30	8.08345e-27
HAO2	-3.43853	6.73046	1.46834e-29	1.21634e-26
TF	-2.56255	7.3299	2.9388e-29	2.29123e-26
CYP2E1	-2.76149	7.12575	3.86591e-29	2.8466e-26
SLC38A4	-3.23681	6.81957	9.45769e-29	6.59749e-26
TAT	-2.88257	7.04426	1.39248e-28	9.22799e-26
HSD17B13	-2.97055	6.94932	1.50173e-28	9.40328e-26
AGXT	-2.80544	7.10106	1.56083e-28	9.40328e-26
CYP8B1	-3.20135	6.83146	2.45673e-28	1.41572e-25
ARG1	-2.9132	6.99881	2.65147e-28	1.46427e-25
HAO1	-3.0414	6.91358	2.99139e-28	1.58591e-25
SLC25A47	-2.97465	6.94974	3.4794e-28	1.77369e-25
APOC1P1	-3.14223	6.84384	6.25571e-28	3.07086e-25
BHMT	-3.00268	6.9263	7.03268e-28	3.32897e-25
PLG	-2.77073	7.099	9.63367e-28	4.40292e-25
HPX	-2.39731	7.41233	1.8744e-27	8.2811e-25
HRG	-2.49677	7.28577	2.23304e-27	9.54733e-25
FABP1	-2.54818	7.23828	2.3062e-27	9.55201e-25
UROC1	-3.76804	6.53876	3.14929e-27	1.26487e-24
AKR1D1	-3.45483	6.66214	4.14949e-27	1.57135e-24
GLYAT	-3.4376	6.66281	4.14949e-27	1.57135e-24
SLC10A1	-3.08653	6.84318	5.31093e-27	1.95531e-24
HSD17B6	-2.71371	7.08189	7.72731e-27	2.76805e-24
SERPINA11	-2.85638	6.98751	8.69969e-27	3.03436e-24
CYP2A7	-4.12449	6.41961	9.33911e-27	3.17386e-24
THRSP	-3.21524	6.76694	9.596e-27	3.17964e-24
SPP2	-3.15525	6.81223	1.00527e-26	3.2497e-24
AFM	-2.93081	6.93683	1.20529e-26	3.79554e-24
SULT2A1	-2.80776	7.04597	1.23139e-26	3.79554e-24
CPN2	-3.10674	6.81575	2.49099e-26	7.50354e-24
DPYS	-3.11504	6.81039	3.43517e-26	1.01177e-23
LINC01093	-3.8472	6.48608	5.34e-26	1.53862e-23
HPR	-2.93976	6.90212	8.11497e-26	2.28842e-23
FETUB	-3.28072	6.69106	1.00509e-25	2.71868e-23
TTC36	-3.27578	6.69808	1.00509e-25	2.71868e-23
SERPIND1	-2.54	7.17865	1.07162e-25	2.84065e-23
GYS2	-3.58725	6.56686	1.40811e-25	3.65942e-23
PCK1	-2.66962	7.0734	1.44024e-25	3.67094e-23
ADH1A	-2.52956	7.19103	2.01493e-25	5.03885e-23
RP11-468N14.3	-3.92413	6.44121	2.07571e-25	5.09472e-23
APOA5	-2.88089	6.94633	2.14824e-25	5.17686e-23
RDH16	-2.96997	6.86178	2.38451e-25	5.64361e-23
HPD	-2.37017	7.30288	3.44713e-25	8.01549e-23
GSTA1	-2.37103	7.33755	3.90166e-25	8.91597e-23
ALDOB	-2.09514	7.65886	4.08464e-25	9.17591e-23
F2	-2.34817	7.33553	4.40279e-25	9.72577e-23
MTTP	-3.49365	6.57446	4.58608e-25	9.96458e-23
ADH1B	-2.37081	7.30002	9.48438e-25	2.02751e-22
KNG1	-2.42542	7.27855	9.6537e-25	2.03096e-22
SAA4	-2.59366	7.09131	1.09574e-24	2.26922e-22
CFHR1	-2.74851	6.97956	1.21143e-24	2.47019e-22
LECT2	-3.23246	6.67597	1.2806e-24	2.57168e-22
HFE2	-3.29397	6.66311	1.66955e-24	3.30273e-22
APOA2	-1.97414	7.7883	1.75569e-24	3.42205e-22
HMGCS2	-2.3047	7.36111	3.44654e-24	6.62035e-22
CTC-505O3.2	-3.78464	6.43891	3.55075e-24	6.6284e-22
SRD5A2	-3.75434	6.4487	3.55075e-24	6.6284e-22
CDO1	-2.92277	6.83669	3.66518e-24	6.74698e-22
SLC22A7	-2.89241	6.86381	3.96333e-24	7.19589e-22
MT1H	-2.82179	6.90767	4.06285e-24	7.2769e-22
GSTA2	-2.97235	6.82501	4.54844e-24	8.038e-22
TTR	-2.05004	7.62068	4.80144e-24	8.37345e-22
LINC00844	-3.43682	6.5652	6.49668e-24	1.11827e-21
CFHR3	-3.03961	6.74945	8.7333e-24	1.48399e-21
F13B	-3.29425	6.62443	9.9754e-24	1.67359e-21
CYP4A22	-3.08395	6.73624	1.20999e-23	2.00465e-21
ANGPTL3	-2.67243	6.98395	1.54668e-23	2.53083e-21
GNMT	-2.72213	6.93043	3.83129e-23	6.19267e-21
A1BG	-3.27816	6.59938	4.61218e-23	7.36504e-21
MT1G	-2.0952	7.49822	6.94655e-23	1.09607e-20
MAT1A	-2.25305	7.31421	1.05797e-22	1.64968e-20
ASPDH	-3.10437	6.68594	1.07199e-22	1.65211e-20
FCN2	-3.45671	6.53162	1.09961e-22	1.6752e-20
RNU1-70P	-2.48809	7.10392	1.17671e-22	1.77228e-20
AQP9	-2.58426	7.00958	1.19674e-22	1.78221e-20
C3P1	-3.11759	6.67078	1.45744e-22	2.14632e-20
UGT1A4	-3.5811	6.46533	1.77272e-22	2.58194e-20
SLC27A5	-2.7696	6.87003	1.8686e-22	2.692e-20
OTC	-2.82793	6.83267	1.89175e-22	2.69606e-20
FAM99A	-3.62138	6.45752	1.98996e-22	2.80585e-20
MOGAT2	-3.67303	6.43601	2.17578e-22	3.03555e-20
ACSM5	-2.98142	6.74526	2.33665e-22	3.22604e-20
SLC2A2	-2.55998	7.03411	2.89679e-22	3.95816e-20
UPB1	-3.18503	6.61632	3.49813e-22	4.73105e-20
C8A	-2.4689	7.09543	5.16864e-22	6.91971e-20
MASP2	-3.10679	6.65036	6.84099e-22	9.06704e-20
CYP4A11	-2.37759	7.15331	8.19546e-22	1.07547e-19
PGLYRP2	-2.62433	6.94538	9.67664e-22	1.25739e-19
ITIH1	-2.17178	7.3485	1.3622e-21	1.75287e-19
ACOT12	-3.36806	6.51417	1.52966e-21	1.94943e-19
APOH	-1.77291	7.84708	2.43531e-21	3.07406e-19
ETNPPL	-3.47614	6.46138	2.61839e-21	3.27397e-19
CFHR5	-3.27002	6.55561	2.78585e-21	3.45081e-19
CCL16	-3.13246	6.61546	3.21222e-21	3.94211e-19
MBL2	-3.1455	6.59843	4.32535e-21	5.25947e-19
LINC01018	-3.33024	6.52366	4.53207e-21	5.46073e-19
PRG4	-2.88955	6.7391	5.76537e-21	6.88416e-19
SDS	-2.35218	7.1335	6.23016e-21	7.37272e-19
DMGDH	-3.02925	6.6304	8.14435e-21	9.55268e-19
GCGR	-3.41745	6.46669	8.42492e-21	9.79507e-19
SLC13A5	-2.98854	6.66834	1.03059e-20	1.18778e-18
SLCO1B1	-2.59839	6.92296	1.31126e-20	1.49823e-18
PROZ	-3.14888	6.57469	2.02904e-20	2.29854e-18
PON1	-2.37671	7.09065	2.06795e-20	2.32276e-18
RBP4	-1.75828	7.85604	2.28585e-20	2.54594e-18
HGFAC	-2.54198	6.93165	2.54913e-20	2.81551e-18
NAT2	-3.19199	6.55691	2.7039e-20	2.96178e-18
CYP2B6	-2.41596	7.05274	2.7823e-20	3.02267e-18
CLEC4G	-3.41152	6.46171	3.16509e-20	3.41057e-18
ALB	-1.46871	8.29387	3.52427e-20	3.76699e-18
LINC01554	-3.43073	6.44107	3.79388e-20	4.02273e-18
PIPOX	-2.48873	6.9684	3.93828e-20	4.1427e-18
C8B	-2.30097	7.1282	4.63709e-20	4.83936e-18
UGT2B4	-2.19315	7.24051	4.76177e-20	4.93066e-18
TDO2	-2.55261	6.9304	4.89865e-20	5.03307e-18
SLC22A10	-3.61577	6.38447	5.68953e-20	5.80069e-18
BCHE	-2.82689	6.71654	8.74267e-20	8.84544e-18
HAL	-3.02831	6.60844	9.48513e-20	9.48193e-18
GBP7	-3.3421	6.46368	9.58637e-20	9.48193e-18
DAO	-3.3362	6.46741	9.58637e-20	9.48193e-18
FMO3	-2.30073	7.11868	1.25479e-19	1.23192e-17
BHMT2	-2.43951	6.98575	1.36236e-19	1.3277e-17
CYP2C8	-2.04624	7.38294	1.5174e-19	1.468e-17
LPA	-3.43564	6.4096	1.70102e-19	1.63372e-17
CFHR4	-3.48893	6.39139	1.9726e-19	1.88093e-17
FGB	-1.6694	7.88784	2.35326e-19	2.22786e-17
HAMP	-2.41719	6.99021	2.49596e-19	2.34621e-17
CYP4F2	-2.55035	6.88376	2.67865e-19	2.5002e-17
GBA3	-2.79348	6.70467	2.81079e-19	2.60519e-17
ADH1C	-1.98467	7.42544	3.60913e-19	3.3219e-17
GLYATL1	-2.77718	6.72347	4.15003e-19	3.76743e-17
INHBC	-2.74242	6.72952	4.15003e-19	3.76743e-17
RP4-763G1.2	-3.30756	6.44285	4.39676e-19	3.96427e-17
ITIH3	-2.17195	7.2048	4.78316e-19	4.28351e-17
UGT2B7	-2.06855	7.32587	5.82637e-19	5.18273e-17
FXYD1	-3.16167	6.51313	5.9308e-19	5.24046e-17
AKR1C4	-2.44271	6.96302	5.98824e-19	5.25617e-17
ACSM2B	-2.74264	6.73532	8.80356e-19	7.6263e-17
ACSM2A	-2.73981	6.73572	8.80356e-19	7.6263e-17
ACOX2	-2.69568	6.76163	1.2272e-18	1.05619e-16
NR1I3	-3.07977	6.52568	1.56776e-18	1.34058e-16
ASPG	-3.33947	6.42845	1.62512e-18	1.38073e-16
RTP3	-3.33473	6.41543	2.01189e-18	1.69845e-16
SHBG	-3.02307	6.56617	2.11067e-18	1.77056e-16
CYP2C9	-2.01718	7.34417	2.26464e-18	1.88777e-16
PRODH2	-2.72773	6.72694	2.74175e-18	2.2712e-16
NR1I2	-3.27004	6.40991	7.47372e-18	6.15259e-16
CES1	-1.85042	7.52506	8.17177e-18	6.68572e-16
TMEM82	-2.96969	6.54061	9.96766e-18	8.10499e-16
LINC01485	-2.90244	6.5785	1.19771e-17	9.67955e-16
PLA2G12B	-2.83205	6.62476	1.31103e-17	1.05311e-15
ADH6	-2.2742	7.03803	1.33447e-17	1.06548e-15
AOX1	-2.07334	7.2307	1.36242e-17	1.08129e-15
ORM2	-1.70187	7.71594	1.86828e-17	1.47394e-15
CYP2D6	-2.46567	6.83785	3.00255e-17	2.35478e-15
SLC38A3	-2.13381	7.13777	3.04528e-17	2.37425e-15
F12	-1.99953	7.30814	3.30917e-17	2.5649e-15
ORM1	-1.55989	7.9784	3.56786e-17	2.74933e-15
APOC1	-1.56803	7.91482	3.66988e-17	2.81159e-15
UGT1A1	-3.16996	6.44403	4.62844e-17	3.5256e-15
DIO1	-2.50404	6.81	7.11959e-17	5.39217e-15
SLCO1B3	-3.21254	6.40766	7.91598e-17	5.92759e-15
CD5L	-3.19252	6.41445	7.91598e-17	5.92759e-15
RP11-328K4.1	-3.27183	6.38705	1.01258e-16	7.53975e-15
SERPINA7	-2.31481	6.95486	1.13661e-16	8.41603e-15
FTCD	-1.99503	7.27769	1.27862e-16	9.4149e-15
G6PC	-2.02649	7.20897	1.32476e-16	9.70076e-15
ALDH1L1	-2.54536	6.75954	1.34457e-16	9.72127e-15
AMDHD1	-2.52323	6.75741	1.34457e-16	9.72127e-15
ABCG8	-2.77936	6.60667	1.34956e-16	9.72127e-15
ALDH8A1	-2.25639	6.98585	2.15544e-16	1.54423e-14
AGXT2	-2.79165	6.57235	2.89356e-16	2.06189e-14
C6	-2.04811	7.16768	3.26169e-16	2.31179e-14
PKLR	-2.35925	6.86634	3.38132e-16	2.38383e-14
FGA	-1.47858	7.98013	3.48708e-16	2.44538e-14
CRHBP	-3.04155	6.4477	4.22791e-16	2.9493e-14
OIT3	-2.76644	6.60326	4.28462e-16	2.97322e-14
SERPINA10	-2.30822	6.90821	4.34465e-16	2.99917e-14
SERPINF2	-1.6904	7.63072	4.58298e-16	3.1473e-14
SARDH	-2.41497	6.80076	5.9251e-16	4.04801e-14
RP11-116D2.1	-2.3772	6.83788	8.19295e-16	5.56869e-14
CYP39A1	-2.75959	6.55217	1.36022e-15	9.19814e-14
AC108078.1	-2.98456	6.43439	1.45972e-15	9.82087e-14
SLC6A12	-3.07269	6.41919	2.00015e-15	1.33889e-13
SLC47A1	-2.5822	6.64657	2.53957e-15	1.69143e-13
DBH	-3.04695	6.39692	2.71191e-15	1.79718e-13
AMBP	-1.42911	7.99504	3.51761e-15	2.31952e-13
FGG	-1.46549	7.91053	5.75945e-15	3.779e-13
CYP2B7P	-2.88312	6.48083	5.97184e-15	3.89906e-13
PPP1R1A	-2.52565	6.68437	6.4443e-15	4.1869e-13
ASGR1	-1.91772	7.23374	6.77171e-15	4.37816e-13
TTPA	-2.40746	6.77018	7.44318e-15	4.78893e-13
HPGD	-2.4963	6.699	8.01173e-15	5.12983e-13
ACSL1	-1.86289	7.30565	8.4689e-15	5.39648e-13
ABCB4	-2.81176	6.50584	9.34596e-15	5.92686e-13
KLKB1	-2.1516	6.9796	1.09494e-14	6.91062e-13
PFKFB1	-3.05812	6.37087	1.28227e-14	8.05458e-13
SLC17A2	-2.63477	6.5844	1.31088e-14	8.19547e-13
APOC2	-2.62714	6.60079	1.7671e-14	1.09958e-12
GPD1	-2.26074	6.84236	1.92965e-14	1.19512e-12
PRAP1	-1.8433	7.29598	1.95115e-14	1.20282e-12
ABCG5	-2.72668	6.51618	2.04693e-14	1.25602e-12
CP	-1.82774	7.29287	4.46639e-14	2.71721e-12
RP4-710M16.2	-2.49882	6.6428	4.4706e-14	2.71721e-12
LINC01348	-3.04569	6.35713	4.48974e-14	2.71721e-12
ANXA10	-2.52066	6.62867	6.85213e-14	4.1281e-12
CREB3L3	-2.14418	6.94287	6.97607e-14	4.18375e-12
C19orf80	-2.3057	6.78542	7.16621e-14	4.27842e-12
EHHADH	-1.99242	7.08393	7.34076e-14	4.36298e-12
APOB	-1.64013	7.53331	7.85578e-14	4.64824e-12
RP11-42O15.3	-2.71696	6.4832	9.61282e-14	5.66259e-12
HSD11B1	-1.68052	7.43835	1.00875e-13	5.9159e-12
C4BPA	-1.59403	7.58276	1.08169e-13	6.307e-12
ANG	-1.61922	7.53352	1.08495e-13	6.307e-12
ABAT	-2.0387	7.01611	1.17772e-13	6.80582e-12
IGFBP1	-1.5697	7.61241	1.18103e-13	6.80582e-12
CPN1	-2.27334	6.76989	1.82243e-13	1.04565e-11
MST1	-2.00686	7.02697	1.85198e-13	1.05802e-11
SLC25A18	-2.67712	6.49355	2.04417e-13	1.16281e-11
RBP5	-1.84836	7.19379	2.13848e-13	1.21126e-11
TFR2	-1.72691	7.37079	2.21958e-13	1.24889e-11
EVA1A	-2.35426	6.7126	2.22376e-13	1.24889e-11
SLC22A9	-2.62048	6.52938	2.81647e-13	1.57508e-11
SLC6A1	-2.29287	6.75567	2.8548e-13	1.58316e-11
CTH	-2.2766	6.76071	2.8548e-13	1.58316e-11
PON3	-1.98657	7.02849	2.89171e-13	1.59618e-11
MT1M	-2.05138	6.96488	2.90236e-13	1.59618e-11
MT1X	-1.60217	7.53484	3.12879e-13	1.71359e-11
KHK	-1.87652	7.15085	3.69108e-13	2.01323e-11
APOA4	-2.69827	6.46611	4.51572e-13	2.45293e-11
CYP4F3	-1.99174	7.01104	4.54902e-13	2.46092e-11
F7	-2.05549	6.95816	4.57097e-13	2.46275e-11
KMO	-2.92668	6.35205	5.36899e-13	2.881e-11
DNASE1L3	-2.44818	6.60629	5.91185e-13	3.1595e-11
FGL1	-1.5861	7.53163	6.51413e-13	3.4674e-11
AZGP1P1	-2.73366	6.43689	6.67273e-13	3.53761e-11
CDHR5	-1.95007	7.02553	7.05061e-13	3.72306e-11
AZGP1	-1.4967	7.66723	7.37641e-13	3.87964e-11
BDH1	-2.27617	6.74816	7.76965e-13	4.07031e-11
PROC	-1.69931	7.33983	8.1958e-13	4.27666e-11
APOM	-1.70157	7.32449	8.94222e-13	4.64785e-11
LEAP2	-1.96536	7.01526	1.10872e-12	5.74025e-11
SLC7A2	-1.96772	6.98774	1.12606e-12	5.80734e-11
DCXR	-1.52363	7.60773	1.36031e-12	6.98818e-11
FNDC5	-2.76793	6.39911	1.43691e-12	7.35321e-11
MFSD2A	-2.35047	6.66953	1.51398e-12	7.7178e-11
GLTPD2	-2.11993	6.83039	1.61226e-12	8.18734e-11
MTND4P20	-2.08472	6.87781	1.72906e-12	8.74695e-11
GC	-1.33138	7.93069	2.00277e-12	1.0093e-10
RP4-564F22.6	-2.49979	6.55792	2.16217e-12	1.08551e-10
LBP	-1.60083	7.46003	2.35243e-12	1.17657e-10
F11	-2.14575	6.81587	2.54007e-12	1.26564e-10
ACADSB	-1.79618	7.16035	2.75695e-12	1.36856e-10
C2	-1.83698	7.12208	3.11554e-12	1.5408e-10
FBP1	-1.50595	7.57661	3.50207e-12	1.72552e-10
DGAT2	-2.14355	6.80126	4.00233e-12	1.9647e-10
SORD	-1.93832	6.97459	4.31347e-12	2.10962e-10
FAM151A	-2.79158	6.35187	4.34663e-12	2.11802e-10
FCN3	-2.00066	6.92634	4.43674e-12	2.15401e-10
APOE	-1.26846	8.01826	5.51272e-12	2.66663e-10
ATF5	-1.51431	7.55555	5.97195e-12	2.87826e-10
NPW	-2.51198	6.50389	7.81974e-12	3.75517e-10
LDHD	-1.85439	7.08118	8.05659e-12	3.85495e-10
PCK2	-1.60081	7.37835	8.44497e-12	4.02625e-10
CPB2	-1.44581	7.6325	9.81357e-12	4.64532e-10
MT1E	-1.442	7.63751	9.81357e-12	4.64532e-10
GHR	-1.99111	6.90229	1.10064e-11	5.19143e-10
GADD45G	-1.67591	7.2575	1.21627e-11	5.71649e-10
TM6SF2	-2.56461	6.43894	1.38223e-11	6.47353e-10
RGN	-1.76346	7.15163	1.41149e-11	6.58727e-10
KLB	-2.7683	6.34254	1.44043e-11	6.67532e-10
ANGPTL6	-2.72802	6.33761	1.44043e-11	6.67532e-10
RP11-132A1.6	-2.70192	6.38786	1.48239e-11	6.84585e-10
SAA1	-1.5034	7.56746	1.75288e-11	8.06692e-10
AADAC	-1.58248	7.39643	2.17019e-11	9.95284e-10
ALDH6A1	-1.74329	7.14223	2.19502e-11	1.0032e-09
PAH	-1.56425	7.38097	2.4264e-11	1.10514e-09
LCAT	-1.71463	7.18734	2.679e-11	1.21601e-09
CYP27A1	-1.47413	7.52037	3.08848e-11	1.39709e-09
SLC27A2	-1.70015	7.20578	3.4816e-11	1.56956e-09
INSIG1	-1.5514	7.42157	3.56056e-11	1.59972e-09
LIPC	-1.89136	6.94823	3.91563e-11	1.7533e-09
ITIH2	-1.31682	7.79519	4.81831e-11	2.15023e-09
C4BPB	-1.72835	7.13259	4.90118e-11	2.17987e-09
SMLR1	-2.24359	6.63063	4.96125e-11	2.19188e-09
MASP1	-2.24079	6.63149	4.96125e-11	2.19188e-09
DEPDC7	-2.37825	6.53253	5.2833e-11	2.32641e-09
MARCO	-2.16491	6.68422	5.80905e-11	2.54944e-09
UGT1A9	-2.23442	6.62817	6.79151e-11	2.97078e-09
CHAD	-2.26705	6.58228	7.00134e-11	3.05249e-09
MT2A	-1.23049	7.93798	8.99747e-11	3.90991e-09
PBLD	-1.7734	7.05095	1.03054e-10	4.46365e-09
BAAT	-1.44279	7.52337	1.0729e-10	4.63197e-09
AKR7A3	-1.67479	7.16594	1.28372e-10	5.52415e-09
FGF21	-2.59197	6.36528	1.46718e-10	6.2932e-09
SERPINA4	-1.44885	7.48251	1.57931e-10	6.75232e-09
GPAM	-2.05911	6.74493	1.68223e-10	7.16921e-09
AGMO	-2.02391	6.7699	1.69881e-10	7.21666e-09
GPT	-1.71781	7.1006	1.83187e-10	7.75708e-09
PHYHD1	-2.23927	6.58726	1.92517e-10	8.12618e-09
CYP2D7	-2.35833	6.48671	1.98367e-10	8.34652e-09
PSAT1	-1.68594	7.13833	2.17599e-10	9.12677e-09
AR	-2.36062	6.50406	2.34393e-10	9.80015e-09
GATM	-1.37169	7.60445	2.37102e-10	9.88224e-09
RP5-966M1.6	-2.41266	6.43597	2.50604e-10	1.04123e-08
MT2P1	-2.08329	6.70272	2.60355e-10	1.07836e-08
RP11-19D2.1	-2.52362	6.37781	2.98837e-10	1.23389e-08
CES3	-2.27825	6.55979	3.02502e-10	1.24129e-08
DDC	-2.23734	6.56774	3.02502e-10	1.24129e-08
CFH	-1.4678	7.44592	3.06367e-10	1.25327e-08
RP11-96D1.6	-2.60954	6.33724	3.30043e-10	1.34597e-08
IGFALS	-1.66448	7.11265	3.68762e-10	1.49926e-08
SLC39A5	-1.63346	7.17168	3.87036e-10	1.56874e-08
TMEM220	-1.89576	6.86119	3.89406e-10	1.57353e-08
CYP3A7	-2.07046	6.66847	3.98354e-10	1.6048e-08
IGF2	-1.46424	7.44761	4.04582e-10	1.62495e-08
AGMAT	-1.77036	6.98976	4.1925e-10	1.67877e-08
CD302	-2.22871	6.55403	4.75293e-10	1.88879e-08
ENPP1	-2.21236	6.54617	4.75293e-10	1.88879e-08
ENHO	-2.40216	6.44597	4.77153e-10	1.88879e-08
SEC14L2	-1.80961	6.94588	4.78128e-10	1.88879e-08
PTGR1	-1.57904	7.25262	4.78825e-10	1.88879e-08
GLYCTK	-1.60845	7.19265	4.83786e-10	1.9027e-08
COLEC10	-2.32907	6.47877	5.70161e-10	2.23578e-08
AADAT	-2.12597	6.62627	6.01219e-10	2.35061e-08
SEPP1	-1.39076	7.50591	6.12575e-10	2.38796e-08
HAAO	-1.55495	7.26167	6.51976e-10	2.5341e-08
SERPINF1	-1.34764	7.60676	7.46639e-10	2.89355e-08
MT1A	-1.82004	6.90969	7.9464e-10	3.0706e-08
ETNK2	-1.72033	7.02275	8.09312e-10	3.11821e-08
MT1F	-1.56845	7.20687	9.1421e-10	3.51216e-08
NAT8	-1.67596	7.0707	9.6687e-10	3.70373e-08
SHMT1	-1.53028	7.25085	9.93184e-10	3.79356e-08
SYT7	-1.90667	6.77974	1.02345e-09	3.89792e-08
ALDH2	-1.37767	7.51423	1.03278e-09	3.91904e-08
TBX15	-2.31121	6.48603	1.0349e-09	3.91904e-08
FUOM	-1.55774	7.22759	1.11429e-09	4.20764e-08
EPS8L3	3.96313	7.19047	1.12995e-09	4.25464e-08
FMO5	-1.61658	7.12527	1.55967e-09	5.85607e-08
CYP4F12	-2.3202	6.45708	1.61958e-09	6.06381e-08
UGT2B15	-1.40814	7.45885	1.77806e-09	6.63841e-08
VTN	-1.06839	8.15156	1.89202e-09	7.04405e-08
ABCC2	-1.82706	6.86425	2.06597e-09	7.67014e-08
PLA2G2A	-1.86948	6.84063	2.1797e-09	8.06977e-08
ASS1	-1.21597	7.79437	2.42826e-09	8.96496e-08
CD14	-1.29071	7.62923	2.49982e-09	9.2035e-08
RP11-344P13.4	-2.31405	6.44626	2.53351e-09	9.3017e-08
HRSP12	-1.25766	7.67722	2.58056e-09	9.44828e-08
KCNJ8	-1.9384	6.73146	2.59749e-09	9.48407e-08
SMOC1	-1.79947	6.89455	2.85966e-09	1.04126e-07
SLC51A	-2.23627	6.49715	3.22105e-09	1.16644e-07
HS1BP3-IT1	-2.22238	6.49878	3.22105e-09	1.16644e-07
SLCO2B1	-1.70386	6.97042	3.29926e-09	1.19151e-07
KDM8	-1.948	6.69077	4.15372e-09	1.49602e-07
CDA	-1.69162	6.99223	4.30537e-09	1.54225e-07
TSKU	-1.50557	7.22291	4.70748e-09	1.68175e-07
MLXIPL	-1.55563	7.16629	4.97011e-09	1.7708e-07
GPT2	-1.63653	7.04209	5.00843e-09	1.77967e-07
PC	-1.5852	7.1049	5.08536e-09	1.80218e-07
NAGS	-2.11136	6.56457	6.2091e-09	2.19454e-07
ABHD6	-2.03406	6.61658	6.54336e-09	2.30653e-07
ECHDC3	-1.56401	7.10555	6.98212e-09	2.45467e-07
ABCG2	-2.25353	6.44283	7.13415e-09	2.50148e-07
GCKR	-1.67389	6.96399	7.30113e-09	2.55328e-07
EPHX1	-1.14774	7.84747	9.53891e-09	3.32707e-07
CMBL	-1.44805	7.29569	1.00645e-08	3.50117e-07
BBOX1	-1.72216	6.87198	1.01516e-08	3.52224e-07
CYP2J2	-1.60345	7.03555	1.07413e-08	3.71711e-07
TMEM176A	-1.25352	7.59684	1.12994e-08	3.90006e-07
IGFBP2	-1.46329	7.22407	1.27322e-08	4.38318e-07
SC5D	-1.63767	6.99747	1.31681e-08	4.52151e-07
SLC28A1	-1.71778	6.90232	1.34842e-08	4.61809e-07
LRG1	-1.23548	7.65176	1.42812e-08	4.87843e-07
PHYH	-1.32589	7.456	1.59781e-08	5.44406e-07
A2M	-1.1385	7.84904	1.65116e-08	5.61142e-07
ACADL	-2.25302	6.39264	1.75705e-08	5.95599e-07
MIR621	-1.33698	7.43875	1.84045e-08	6.22278e-07
CAT	-1.21125	7.63962	2.06227e-08	6.95503e-07
PDK4	-1.43788	7.23868	2.23587e-08	7.52137e-07
TMEM56	-1.62803	6.96443	2.2451e-08	7.5333e-07
XDH	-1.71667	6.86232	2.28046e-08	7.63262e-07
C1S	-1.12222	7.83677	2.33662e-08	7.8009e-07
MISP	3.25858	7.21116	2.41716e-08	8.04949e-07
ABCC6	-1.65741	6.9235	2.72098e-08	9.03857e-07
HULC	-2.21195	6.40826	3.12267e-08	1.03212e-06
BANF1P2	-2.21076	6.41573	3.12267e-08	1.03212e-06
APCS	-1.03472	8.04412	3.24475e-08	1.0698e-06
MIR135A1	-1.70769	6.87581	3.26004e-08	1.07217e-06
ALDH4A1	-1.31569	7.43059	3.4589e-08	1.13476e-06
LINC00261	-1.49312	7.1238	3.59254e-08	1.17569e-06
LEPR	-1.90386	6.62658	4.03149e-08	1.31609e-06
DBH-AS1	-1.97995	6.57408	4.13101e-08	1.34527e-06
ENO3	-1.63983	6.90306	4.21515e-08	1.3693e-06
ACSS3	-2.26285	6.35883	4.3214e-08	1.40039e-06
NADK2	-1.3976	7.27146	4.41766e-08	1.42809e-06
ASGR2	-1.17225	7.69869	4.70541e-08	1.51741e-06
CNGA1	-2.23299	6.38448	4.91819e-08	1.58218e-06
H19	-1.45179	7.1702	4.96238e-08	1.59253e-06
SAA2-SAA4	-1.93381	6.62786	4.98512e-08	1.59596e-06
EPB41L4B	-1.81553	6.71577	5.42308e-08	1.72821e-06
SAA2	-1.60948	6.98896	5.42428e-08	1.72821e-06
RHOV	3.09467	7.12728	5.44435e-08	1.73044e-06
CTD-3128G10.7	-1.41588	7.19684	5.75359e-08	1.82436e-06
SERPINA6	-1.15082	7.70914	5.77256e-08	1.82591e-06
EPHX2	-1.40454	7.23462	5.78604e-08	1.82591e-06
ESRP1	2.94969	7.17941	6.03717e-08	1.90063e-06
TMEM176B	-1.09243	7.85837	6.0998e-08	1.9158e-06
C4A	-1.49091	7.0733	6.96515e-08	2.18241e-06
GAMT	-1.20776	7.6012	7.1496e-08	2.23493e-06
LAMC2	2.46445	7.42531	7.30459e-08	2.278e-06
SLC25A15	-1.59173	6.93679	7.43626e-08	2.31243e-06
PLIN2	-1.29182	7.41301	7.44989e-08	2.31243e-06
USH1C	2.70958	7.28273	7.52324e-08	2.32974e-06
CYB5A	-1.39007	7.23942	7.55079e-08	2.33282e-06
KRT23	2.45064	7.37694	8.01124e-08	2.46932e-06
SLC16A2	-1.51048	7.03334	8.86303e-08	2.72554e-06
TRPM8	-2.11756	6.43125	9.26833e-08	2.84357e-06
PXMP2	-1.32558	7.32314	9.35418e-08	2.85669e-06
SELENBP1	-1.32325	7.32885	9.35418e-08	2.85669e-06
ACAT1	-1.28108	7.41726	9.43878e-08	2.8693e-06
CES2	-1.28027	7.42112	9.43878e-08	2.8693e-06
SFN	2.3924	7.36957	9.47053e-08	2.87237e-06
CYP2C18	-1.4555	7.12462	9.67816e-08	2.92864e-06
C1R	-1.08144	7.83905	9.94541e-08	3.00265e-06
THPO	-2.01599	6.51772	1.03225e-07	3.10942e-06
C4B	-1.50633	7.06172	1.05792e-07	3.17952e-06
AK4	-1.65628	6.85952	1.11284e-07	3.33701e-06
GLDC	-1.52098	6.99466	1.12162e-07	3.35574e-06
ACAA1	-1.37879	7.2337	1.1261e-07	3.36155e-06
RCAN1	-1.58209	6.93356	1.14464e-07	3.40924e-06
NR0B2	-1.28309	7.42276	1.19249e-07	3.54377e-06
A1CF	-1.4964	7.04119	1.19577e-07	3.54559e-06
ALAS1	-1.21247	7.5311	1.21238e-07	3.58681e-06
HLF	-1.67996	6.83354	1.22227e-07	3.6041e-06
SCD	-1.16562	7.64823	1.22366e-07	3.6041e-06
OGDHL	-1.48354	7.08881	1.24893e-07	3.67037e-06
ALPL	-1.5514	6.97603	1.25884e-07	3.69131e-06
MSMO1	-1.20652	7.51518	1.40659e-07	4.11543e-06
RP11-1151B14.2	-2.09642	6.43818	1.55133e-07	4.5289e-06
ALDH1A1	-1.11927	7.72998	1.55815e-07	4.5289e-06
NNMT	-1.11004	7.73109	1.55815e-07	4.5289e-06
SLC25A42	-1.63955	6.86488	1.5626e-07	4.53189e-06
C8G	-1.13646	7.66697	1.57811e-07	4.56688e-06
SLC9B2	-1.9176	6.57942	1.59365e-07	4.60179e-06
MGST1	-1.23719	7.45092	1.62914e-07	4.69406e-06
SMIM22	3.24847	7.08074	1.66469e-07	4.78607e-06
GCH1	-1.52955	6.97951	1.7133e-07	4.90454e-06
B4GALNT4	3.47993	7.01909	1.73581e-07	4.95829e-06
SDC2	-1.29372	7.32207	1.76467e-07	5.02989e-06
GSTZ1	-1.74829	6.71512	1.84729e-07	5.25407e-06
PROS1	-1.28713	7.34319	1.94594e-07	5.52279e-06
IL1RN	-1.5802	6.88763	1.9612e-07	5.55421e-06
PVRL4	3.54539	6.93984	2.01035e-07	5.68127e-06
CFI	-1.14412	7.62444	2.02731e-07	5.71703e-06
TMEM220-AS1	-2.13808	6.35503	2.1442e-07	6.03382e-06
PCSK6	-1.82386	6.64415	2.22969e-07	6.26109e-06
ETFDH	-1.5041	6.98712	2.31923e-07	6.49876e-06
RARRES2	-1.04807	7.82883	2.33476e-07	6.52845e-06
AGTR1	-1.63501	6.84285	2.41588e-07	6.74108e-06
KLF15	-1.45752	7.03484	2.43365e-07	6.77639e-06
ITIH4	-2.05977	6.41509	2.46067e-07	6.83727e-06
OSGIN1	-1.44521	7.08369	2.50519e-07	6.94639e-06
C5	-1.20899	7.45941	2.54785e-07	7.04994e-06
SEZ6L2	2.46536	7.3365	2.56766e-07	7.08996e-06
AASS	-1.94756	6.5125	2.60456e-07	7.17689e-06
PANK1	-1.71499	6.72427	2.68248e-07	7.37626e-06
TMPRSS6	-1.35596	7.23022	2.80046e-07	7.68474e-06
ITIH5	2.60673	7.28548	2.81206e-07	7.70064e-06
F10	-1.29605	7.33178	2.85422e-07	7.79997e-06
RP11-130L8.2	-1.747	6.70236	2.89367e-07	7.8915e-06
SLC46A3	-1.54021	6.95247	2.94378e-07	8.01168e-06
METTL7A	-1.09558	7.69677	2.97495e-07	8.0799e-06
INHBE	-1.55459	6.9256	3.30873e-07	8.96807e-06
FDCSP	3.74577	6.92576	3.45391e-07	9.34248e-06
CEACAM7	3.22491	6.99287	3.6243e-07	9.7834e-06
SLC25A20	-1.33696	7.22523	4.147e-07	1.11716e-05
ADHFE1	-1.69328	6.71382	4.19331e-07	1.12735e-05
ADI1	-1.17852	7.49012	4.2065e-07	1.1286e-05
SYT13	2.72688	7.16573	4.40616e-07	1.17978e-05
NOTUM	-2.02884	6.42793	4.62439e-07	1.23323e-05
RCL1	-1.58183	6.86476	4.64666e-07	1.23668e-05
TM7SF2	-1.38043	7.12277	4.96966e-07	1.32e-05
RAB25	2.07247	7.52134	4.98707e-07	1.32197e-05
ST3GAL6	-1.80686	6.58611	5.83149e-07	1.53965e-05
ENPEP	-1.7952	6.58706	5.83149e-07	1.53965e-05
CPED1	-2.07526	6.38077	6.19974e-07	1.63362e-05
MMP11	2.87879	7.09973	6.30791e-07	1.65883e-05
MUC13	2.83667	7.0993	6.35976e-07	1.66915e-05
ELFN1	-1.93699	6.4974	6.47485e-07	1.696e-05
FOLH1	-1.90453	6.47206	6.55673e-07	1.71406e-05
HMGCL	-1.29666	7.23093	6.79315e-07	1.77237e-05
CRYL1	-1.21832	7.39378	8.32591e-07	2.16801e-05
TNNT1	3.93179	6.80603	8.548e-07	2.22147e-05
TMEM132A	2.77015	7.13907	8.84372e-07	2.29383e-05
ITGB4	2.01632	7.4622	9.4491e-07	2.44129e-05
VNN1	-1.19374	7.43552	9.48505e-07	2.44581e-05
PPAP2C	2.28616	7.28695	9.52679e-07	2.45181e-05
TNFAIP6	3.58197	6.88212	9.60137e-07	2.46621e-05
ACSL5	-1.40451	7.07121	9.76603e-07	2.50366e-05
FAM13A	-2.04197	6.36146	9.84847e-07	2.51991e-05
REEP6	-1.11509	7.59678	1.00025e-06	2.55439e-05
LYVE1	-2.0255	6.39381	1.02232e-06	2.60574e-05
PEMT	-1.23166	7.34476	1.04457e-06	2.65338e-05
FAH	-1.31774	7.17992	1.04502e-06	2.65338e-05
MAN1A1	-1.26307	7.24722	1.09736e-06	2.77565e-05
DHTKD1	-1.26197	7.24598	1.09736e-06	2.77565e-05
SCTR	2.33052	7.28293	1.12055e-06	2.82771e-05
QPRT	-1.24321	7.30562	1.12221e-06	2.82771e-05
TM4SF5	-1.20252	7.38294	1.20169e-06	3.02223e-05
PYGL	-1.34338	7.12546	1.24561e-06	3.12677e-05
CEBPA	-1.37162	7.07216	1.272e-06	3.18697e-05
PI3	2.87542	7.07168	1.27875e-06	3.19785e-05
FST	-1.37577	7.03112	1.2817e-06	3.19918e-05
AMN	-1.53932	6.86458	1.33205e-06	3.31862e-05
SERPINA5	-1.05266	7.68921	1.43736e-06	3.57426e-05
ACOT1	-1.81383	6.54799	1.45275e-06	3.60576e-05
HIST3H2A	2.6387	7.1233	1.48587e-06	3.68106e-05
G0S2	-1.19866	7.39097	1.48951e-06	3.68321e-05
BAIAP2L2	2.122	7.31696	1.57394e-06	3.88474e-05
GPER1	-1.86075	6.48393	1.58482e-06	3.89706e-05
LRRC3	-1.81709	6.49334	1.58482e-06	3.89706e-05
FXYD3	3.26168	6.93825	1.59738e-06	3.92069e-05
ENTPD5	-1.33014	7.08696	1.64956e-06	4.04127e-05
KB-68A7.1	-1.97107	6.39588	1.65416e-06	4.04505e-05
CEACAM6	2.30628	7.18038	1.68659e-06	4.11678e-05
MTHFD1	-1.29105	7.19331	1.69918e-06	4.13987e-05
LYPD6B	2.97042	6.99012	1.80827e-06	4.39759e-05
ESPN	-1.42077	6.97214	1.9168e-06	4.65298e-05
ALDH5A1	-1.27049	7.1777	1.96509e-06	4.74415e-05
C19orf33	2.44043	7.16988	1.98868e-06	4.79236e-05
RP11-284F21.10	3.19616	6.92462	2.02004e-06	4.85909e-05
HBA2	-1.55897	6.77266	2.11417e-06	5.06712e-05
DNAJC12	-1.54794	6.77574	2.11417e-06	5.06712e-05
C12orf75	2.10488	7.34747	2.13857e-06	5.11636e-05
XYLB	-1.77309	6.55698	2.16264e-06	5.15439e-05
PLIN4	-1.74458	6.55953	2.16264e-06	5.15439e-05
SGPP2	2.77571	6.98746	2.16752e-06	5.15439e-05
ST6GAL1	-1.13919	7.45638	2.17002e-06	5.15439e-05
GLUD1	-1.00213	7.74373	2.20596e-06	5.23037e-05
RNASE4	-1.6638	6.66395	2.28101e-06	5.38904e-05
EXOC3L4	-1.52878	6.83206	2.29572e-06	5.40453e-05
ARL4D	-1.50802	6.83199	2.29572e-06	5.40453e-05
CST1	3.9686	6.67314	2.32097e-06	5.45429e-05
PPP1R3B	-1.23451	7.22373	2.3498e-06	5.51225e-05
SLC4A3	3.1804	6.91623	2.43454e-06	5.70095e-05
RP11-798K3.2	-1.69392	6.64211	2.49769e-06	5.83852e-05
RDH5	-1.86588	6.47144	2.51171e-06	5.85064e-05
ABCC6P1	-1.82185	6.47483	2.51171e-06	5.85064e-05
CFB	-1.15312	7.44036	2.52583e-06	5.87323e-05
HYAL1	-1.18941	7.3085	2.54379e-06	5.90462e-05
DHODH	-1.51226	6.80905	2.58449e-06	5.98861e-05
IGSF23	-1.94108	6.41038	2.62899e-06	6.04517e-05
CASC10	-1.91849	6.41208	2.62899e-06	6.04517e-05
ATP2B2	-1.99127	6.38524	2.63171e-06	6.04517e-05
RNF125	-1.9676	6.38005	2.63171e-06	6.04517e-05
MAN1C1	-1.92201	6.38594	2.63171e-06	6.04517e-05
ACAT2	-1.37468	7.00461	2.87658e-06	6.59622e-05
HBB	-1.41386	6.95647	2.88566e-06	6.60562e-05
SLC34A2	2.11242	7.29299	2.95488e-06	6.75241e-05
TESC	1.71935	7.56584	3.12927e-06	7.0898e-05
ACAA2	-1.0791	7.53434	3.13811e-06	7.0977e-05
HS3ST3B1	-1.619	6.67771	3.22379e-06	7.27906e-05
HGD	-1.06052	7.57546	3.36493e-06	7.58482e-05
ERRFI1	-1.01326	7.69225	3.40096e-06	7.65302e-05
MMP7	1.69684	7.53224	3.41082e-06	7.6622e-05
ASPHD1	2.55862	7.08172	3.50234e-06	7.85449e-05
PDZK1IP1	1.68618	7.56324	3.59774e-06	8.0548e-05
CDC20	2.71031	6.96508	3.72503e-06	8.32572e-05
TRIB1	-1.14077	7.3753	3.78051e-06	8.4355e-05
OAF	-1.0751	7.54093	3.78875e-06	8.43968e-05
PPP1R14C	3.82401	6.73516	3.82288e-06	8.50142e-05
DDT	-1.10743	7.46922	3.93289e-06	8.73141e-05
METTL7B	-1.0543	7.5816	4.0449e-06	8.96507e-05
ACADS	-1.09356	7.48896	4.09685e-06	9.04994e-05
SCP2	-1.08797	7.4938	4.09685e-06	9.04994e-05
CTD-2545H1.2	-1.87215	6.43069	4.10804e-06	9.05956e-05
UBE2C	2.61183	7.07779	4.15273e-06	9.14246e-05
QDPR	-1.16246	7.33599	4.15943e-06	9.14246e-05
MT1L	-1.34091	7.03903	4.20045e-06	9.21735e-05
CPNE7	2.98658	6.89211	4.25311e-06	9.31748e-05
FOSB	-1.44554	6.89504	4.30195e-06	9.39895e-05
GNE	-1.20825	7.21862	4.30448e-06	9.39895e-05
AFAP1-AS1	3.89857	6.6425	4.32968e-06	9.43412e-05
PKP3	2.71675	7.02016	4.39894e-06	9.52969e-05
STEAP3	-1.15084	7.36474	4.40031e-06	9.52969e-05
MUT	-1.14815	7.36246	4.40031e-06	9.52969e-05
NQO1	2.03592	7.36052	4.43673e-06	9.59289e-05
C1orf106	2.90841	6.95452	4.45862e-06	9.62452e-05
ECM2	-1.67259	6.57795	4.62939e-06	9.97691e-05
CTHRC1	2.51035	7.07496	4.92194e-06	0.000105902
GCAT	-1.36145	6.97716	4.94129e-06	0.000106146
SLC22A3	-1.56107	6.7436	5.00849e-06	0.000107415
IQGAP2	-1.30034	7.09497	5.17526e-06	0.000110634
IGSF3	2.5581	7.01623	5.23672e-06	0.000111767
GRHPR	-1.1111	7.44182	5.33586e-06	0.0001137
ACMSD	-1.25896	7.15644	5.35059e-06	0.000113831
ACACB	-1.4646	6.7992	5.36409e-06	0.000113935
SLC35D1	-1.30739	7.05198	5.40276e-06	0.000114522
MUC1	2.16828	7.17344	5.49165e-06	0.000116087
CETP	-1.76371	6.48816	5.7201e-06	0.000120531
GCDH	-1.29335	7.07362	5.98471e-06	0.000125783
MPC1	-1.08232	7.49995	5.98831e-06	0.000125783
C7	-1.19438	7.2702	6.16447e-06	0.000129278
POF1B	2.70348	7.00682	6.23159e-06	0.000130479
LAMA5-AS1	-1.80156	6.43307	6.31675e-06	0.000132054
MYBL2	2.89893	6.93999	6.38041e-06	0.000133175
TFPI	-1.3558	6.98483	6.41819e-06	0.000133753
CTXN1	3.02627	6.79873	6.61098e-06	0.000137338
LIPG	-1.96503	6.34647	6.67528e-06	0.000138241
LINC01314	-1.92504	6.33838	6.67528e-06	0.000138241
EEF1A2	1.8237	7.42266	7.06781e-06	0.000145914
ACOT2	-1.28234	7.08215	7.62187e-06	0.000156415
SLC25A25	-1.26707	7.08265	7.62187e-06	0.000156415
AP1M2	2.19906	7.20857	7.62368e-06	0.000156415
IGFBP3	-1.04344	7.54473	7.66672e-06	0.000157055
RP11-567G11.1	3.3731	6.71235	7.72129e-06	0.000157929
ELOVL6	-1.58797	6.65196	7.77238e-06	0.000158729
SPINT1	1.54021	7.6899	7.88704e-06	0.000160823
PRSS16	3.40515	6.7927	8.00398e-06	0.000162458
FA2H	3.0181	6.79424	8.00398e-06	0.000162458
PFKP	1.96546	7.34039	8.05816e-06	0.000163307
DMKN	2.57743	7.0535	8.17487e-06	0.00016542
IYD	-1.70388	6.49756	8.46119e-06	0.000170952
BCKDHB	-1.40372	6.88912	8.55974e-06	0.00017268
CENPM	2.79802	6.8586	8.90428e-06	0.000179085
HADH	-1.12103	7.33881	8.97239e-06	0.000180182
SLC7A9	-1.77226	6.47181	9.03593e-06	0.000181183
AC013275.2	2.8896	6.92723	9.1163e-06	0.000181969
TOP2A	2.63308	6.93335	9.1163e-06	0.000181969
RP11-532F12.5	2.58703	6.92587	9.1163e-06	0.000181969
EBP	-1.04285	7.54828	9.17709e-06	0.000182907
ADAMTS13	-1.61031	6.59179	9.49035e-06	0.000188867
RORC	-1.33092	6.9712	9.56407e-06	0.000190048
WNT7B	3.04311	6.78851	9.68719e-06	0.000191946
MRC1	-1.55542	6.68275	9.68851e-06	0.000191946
RP11-384L8.1	-1.8545	6.41486	1.00242e-05	0.000198005
EHF	2.22298	7.09842	1.02085e-05	0.000201344
FOXJ1	3.03424	6.78499	1.06686e-05	0.000209795
B3GNT3	1.8485	7.41047	1.08594e-05	0.00021323
DHRS1	-1.28164	7.06788	1.12046e-05	0.000219192
CFL2	-1.41419	6.85122	1.12127e-05	0.000219192
SH2D3A	2.48907	7.0381	1.1441e-05	0.000223328
PRR36	3.30443	6.69343	1.14951e-05	0.000224053
KRT80	2.01858	7.24198	1.19054e-05	0.000231709
PNPLA3	-1.56556	6.63016	1.20572e-05	0.000233977
CYP4F11	-1.22981	7.09221	1.22129e-05	0.000236653
PMEPA1	1.63545	7.5166	1.24054e-05	0.000240032
MFI2	2.44274	6.97713	1.24444e-05	0.000240435
GUCA2A	3.22346	6.68628	1.2469e-05	0.00024056
PLIN5	-1.40258	6.82408	1.28146e-05	0.000246866
RAB26	-1.61027	6.60669	1.33831e-05	0.000257072
ACY3	-1.28031	7.00256	1.36699e-05	0.0002622
SLC9A3R2	-1.03221	7.48834	1.41258e-05	0.000270325
PAPSS2	-1.23203	7.0728	1.41705e-05	0.000270325
GPR35	3.0893	6.76641	1.4175e-05	0.000270325
TMC5	2.97817	6.76753	1.4175e-05	0.000270325
PALMD	-1.71573	6.45119	1.42767e-05	0.000271872
MDFI	2.44181	6.97491	1.47778e-05	0.000281012
CDHR2	-1.2613	7.02293	1.50441e-05	0.000285666
GPX3	-1.00436	7.57985	1.58478e-05	0.000300068
C1orf116	2.34599	7.03042	1.59843e-05	0.000302219
ABCA1	-1.47343	6.71799	1.60396e-05	0.000302834
OXER1	-1.34505	6.93097	1.64166e-05	0.00030907
GJB2	-1.30766	6.93412	1.64166e-05	0.00030907
FOXA3	-1.20465	7.12181	1.65712e-05	0.000311539
GCHFR	-1.35403	6.8808	1.68068e-05	0.00031552
PECR	-1.11094	7.29821	1.73489e-05	0.000325237
FADS2	-1.31293	6.96869	1.82791e-05	0.000341709
PAEP	3.54028	6.57124	1.84538e-05	0.000344012
REG1A	3.71619	6.66103	1.84543e-05	0.000344012
KLK11	2.99118	6.75534	1.87306e-05	0.000348673
SLC17A1	-1.44317	6.7474	1.89959e-05	0.000352621
DPP4	-1.43634	6.75601	1.89959e-05	0.000352621
ALDOC	-1.25427	7.03681	1.90709e-05	0.000353519
PPP1R3C	-1.34847	6.8611	1.93221e-05	0.000357675
HSDL2	-1.12629	7.28288	2.02225e-05	0.00037382
F5	-1.06369	7.38201	2.03791e-05	0.000376191
AC147651.5	2.74306	6.89236	2.06802e-05	0.000381218
PTHLH	3.09077	6.75216	2.07117e-05	0.000381267
ANO9	2.36879	6.95625	2.08116e-05	0.000382575
AQP11	-1.68853	6.46878	2.10148e-05	0.000385775
ITGA2	2.55911	6.89061	2.2086e-05	0.000404321
CDCP1	2.51076	6.89549	2.2086e-05	0.000404321
ELL2	-1.2689	7.01509	2.212e-05	0.000404384
SORL1	-1.38145	6.78776	2.21527e-05	0.000404425
SLC52A3	3.08465	6.82135	2.22312e-05	0.0004053
PGM1	-1.0399	7.448	2.23605e-05	0.000407097
VTCN1	1.77494	7.30249	2.25224e-05	0.000409482
EPS8L1	2.3078	7.05988	2.30233e-05	0.00041766
CHRD	-1.51957	6.65517	2.30353e-05	0.00041766
EPCAM	1.36909	7.74151	2.33889e-05	0.000423493
CTD-2350C19.2	-1.76223	6.37149	2.52822e-05	0.000456527
RP3-523K23.2	3.22896	6.66028	2.53849e-05	0.000457758
DAK	-1.12332	7.22815	2.61771e-05	0.000471401
MST1R	2.80425	6.87836	2.63278e-05	0.000473472
NEURL3	2.05253	7.15869	2.64661e-05	0.000475314
FAM83H-AS1	3.01426	6.81042	2.66626e-05	0.000478196
BCO2	-1.47913	6.68831	2.77897e-05	0.000497736
RP11-156K13.1	-1.58811	6.59556	2.89539e-05	0.000517191
FAM20A	-1.36435	6.79407	2.92292e-05	0.000521179
PLCD3	2.36606	6.94054	2.92559e-05	0.000521179
CCDC152	-1.70347	6.47469	3.05274e-05	0.000542373
TCEA3	-1.07298	7.31861	3.11734e-05	0.000551919
ASL	-1.03191	7.43605	3.11896e-05	0.000551919
PRSS22	2.17698	7.10359	3.16534e-05	0.000559378
GAS2	-1.7052	6.45214	3.31205e-05	0.000584526
SALL1	-1.34664	6.82879	3.33256e-05	0.000587363
DHCR7	-1.05032	7.3547	3.34035e-05	0.000587954
DPT	-1.42354	6.77224	3.34946e-05	0.000588709
HAGH	-1.10325	7.25401	3.35352e-05	0.000588709
SMIM14	-1.04882	7.37814	3.44422e-05	0.000603832
SLC25A13	-1.09729	7.27733	3.4974e-05	0.000612345
SLC31A1	-1.12558	7.19259	3.55755e-05	0.000621091
CLDN4	1.59812	7.43908	3.56181e-05	0.000621091
SLC17A3	-1.73426	6.41433	3.5661e-05	0.000621091
PAIP2B	-1.69471	6.41307	3.5661e-05	0.000621091
MAPK15	2.96272	6.72571	3.64755e-05	0.000633612
LYPD1	2.89267	6.72104	3.64755e-05	0.000633612
SLFN13	2.3048	6.98733	3.65842e-05	0.000634669
CDT1	2.62778	6.86543	3.73611e-05	0.000647299
NEK2	3.24073	6.63535	3.76498e-05	0.000651449
CLDN14	-1.37539	6.80669	3.83241e-05	0.00066139
EFHD1	-1.34769	6.80108	3.83241e-05	0.00066139
KRT81	3.1084	6.63664	4.0285e-05	0.000694327
HIST1H4H	2.39806	6.92155	4.10494e-05	0.000706582
TMEM125	2.29845	6.98202	4.31115e-05	0.000741114
ELOVL7	2.0703	7.04108	4.37609e-05	0.000749873
TBX3	-1.6124	6.481	4.37907e-05	0.000749873
IQGAP3	3.08504	6.71659	4.4013e-05	0.000752707
SFXN5	-1.55212	6.57797	4.48144e-05	0.000765426
ECI2	-1.04446	7.32497	4.54425e-05	0.000775154
PQLC1	-1.10011	7.21583	4.56245e-05	0.000777258
RP11-284F21.7	2.7292	6.78821	4.58762e-05	0.000780544
DNAJC25	-1.28548	6.91302	4.63214e-05	0.000787107
CD1D	-1.47911	6.63866	4.82189e-05	0.000817255
DPYD	-1.30449	6.86145	4.84531e-05	0.000820175
COMP	2.23332	6.92545	4.85891e-05	0.000821428
PLEKHB1	2.03826	7.13519	4.87627e-05	0.000823314
ITPR2	-1.38262	6.75398	5.0562e-05	0.000851524
MST1P2	-1.24569	6.93809	5.07754e-05	0.000854031
CHST13	-1.21882	7.01407	5.12924e-05	0.000859455
PID1	-1.18693	7.01902	5.12924e-05	0.000859455
CTC-490E21.11	-1.6861	6.43118	5.22008e-05	0.000872471
GGH	-1.16332	7.11497	5.34251e-05	0.000891809
ACOX1	-1.04298	7.33671	5.46453e-05	0.00091103
DEPDC1B	2.91845	6.77633	5.49235e-05	0.00091337
CCNB2	2.86655	6.78016	5.49235e-05	0.00091337
CHN2	-1.69731	6.39711	5.63775e-05	0.000934034
ADRA1B	-1.69256	6.39822	5.63775e-05	0.000934034
MPDZ	-1.41844	6.67384	5.70962e-05	0.000942408
TIGD2	-1.41597	6.67366	5.70962e-05	0.000942408
TMEM45A	-1.39027	6.73318	5.79972e-05	0.0009554
CA9	1.71282	7.3064	5.80275e-05	0.0009554
NR1H4	-1.1684	7.07213	5.86914e-05	0.000965131
CALB2	3.364	6.61539	5.94111e-05	0.000975756
CHI3L1	-1.21029	6.99527	5.96786e-05	0.000978149
DBN1	1.58057	7.38176	5.97095e-05	0.000978149
E2F1	2.25949	6.96963	5.97782e-05	0.000978149
WNK2	2.05116	7.02553	6.01533e-05	0.000983072
CTD-2012K14.8	-1.50471	6.58407	6.15685e-05	0.00100496
RAB36	2.47317	6.84389	6.29348e-05	0.001026
ACADM	-1.03224	7.31351	6.37498e-05	0.00103801
GCNT3	2.9162	6.69137	6.40017e-05	0.00103956
KIF2C	2.77993	6.69509	6.40017e-05	0.00103956
RNF152	-1.43343	6.64426	6.5008e-05	0.00105461
GPRIN2	2.43471	6.90281	6.7976e-05	0.00109872
ECT2	2.36794	6.89911	6.7976e-05	0.00109872
CTNND2	2.28536	6.90614	6.7976e-05	0.00109872
RASGEF1B	-1.60134	6.47	6.85778e-05	0.0011071
RHPN1	2.04896	7.07269	6.88687e-05	0.00111045
KRT17	2.44053	6.84156	6.89899e-05	0.00111105
SLC16A13	-1.21771	6.98103	6.94354e-05	0.00111687
SCARB1	-1.07645	7.25786	6.98371e-05	0.00112196
PAQR4	2.14968	7.01176	7.04714e-05	0.00112942
UBE2T	2.06888	7.01674	7.04714e-05	0.00112942
EVPL	3.15767	6.60442	7.21134e-05	0.00115434
CYP4V2	-1.14936	7.07697	7.26252e-05	0.00116113
SLC16A1	-1.33155	6.79582	7.47038e-05	0.00119148
PCSK1N	2.24916	6.90114	7.51108e-05	0.00119654
TTC39A	3.08119	6.68483	7.71283e-05	0.00122573
GOLGA7B	2.58506	6.76585	7.86115e-05	0.00124482
CDK1	2.53474	6.76241	7.86115e-05	0.00124482
PTTG1	2.28956	6.89622	8.03401e-05	0.00127068
KRT19	1.18715	7.807	8.13121e-05	0.00128452
FOLR1	2.75209	6.76397	8.19809e-05	0.00129354
RP11-284F21.9	3.29043	6.59492	8.24693e-05	0.00129816
EPN3	3.19558	6.59852	8.24693e-05	0.00129816
CCT8P1	-1.3161	6.77772	8.62142e-05	0.00135229
FMO4	-1.23965	6.91152	8.66818e-05	0.00135801
CXCL14	-1.19738	6.9794	8.68991e-05	0.00135879
ANKS4B	-1.4407	6.65982	8.69366e-05	0.00135879
HKDC1	1.57497	7.33111	8.75597e-05	0.00136399
PTH1R	-1.39988	6.71103	8.7578e-05	0.00136399
TMC4	1.37193	7.54531	8.78522e-05	0.00136666
BNIP3	-1.08441	7.17093	8.82681e-05	0.00136991
AL132988.1	-1.07721	7.17191	8.82681e-05	0.00136991
LIPH	2.59009	6.8245	8.88795e-05	0.00137457
FOXM1	2.53623	6.82633	8.88795e-05	0.00137457
TLDC2	2.4799	6.82676	8.88795e-05	0.00137457
RAPGEF4	-1.69142	6.37784	8.91463e-05	0.00137641
SLC43A1	-1.0242	7.30836	8.9206e-05	0.00137641
NXPH4	2.95177	6.66793	9.29055e-05	0.00143016
MKI67	2.72848	6.68014	9.29055e-05	0.00143016
ITPR3	2.04077	7.05445	9.36493e-05	0.00143994
CCDC64B	2.46191	6.88482	9.49036e-05	0.00145753
DCDC2	1.46233	7.4667	0.000102251	0.00156675
TTC39C	-1.13059	7.06038	0.000104459	0.00159874
BIRC5	2.52977	6.81432	0.000105542	0.00160603
LRRC1	2.42315	6.81618	0.000105542	0.00160603
ILDR1	2.34762	6.82281	0.000105542	0.00160603
PCOLCE2	-1.59969	6.44382	0.000107354	0.00162613
LIFR	-1.55474	6.44963	0.000107354	0.00162613
BTD	-1.16567	6.98874	0.000108287	0.00163839
HSD17B4	-1.01244	7.33293	0.000109114	0.00164534
RP11-404P21.3	2.0168	7.04568	0.000109119	0.00164534
ETV4	2.00587	7.04866	0.000109119	0.00164534
PLK1	2.72586	6.66609	0.000111859	0.00168474
ASF1B	2.2885	6.87559	0.000112047	0.0016856
MNX1-AS1	3.68643	6.48453	0.000112245	0.0016856
APLP1	2.6112	6.74009	0.000112297	0.0016856
PAQR5	1.96833	6.99567	0.000112953	0.00169322
SLC39A8	-1.42002	6.6014	0.00011306	0.00169322
ADRA2C	2.26064	6.93243	0.000114222	0.00170868
AIG1	-1.03526	7.22936	0.000114769	0.00171494
PCCB	-1.15601	7.01985	0.000115194	0.00171774
CPEB3	-1.63084	6.41525	0.00011836	0.00176065
ANXA3	1.92009	7.09849	0.000120113	0.00178273
TFAP2A	3.53717	6.57388	0.000121777	0.00180541
RND3	-1.02046	7.29592	0.0001245	0.00184165
SLC30A1	-1.05865	7.16606	0.000125132	0.00184673
PRC1	2.5876	6.81044	0.000125261	0.00184673
MTCL1	2.35427	6.80841	0.000125261	0.00184673
ANKRD1	1.96416	6.99332	0.000125871	0.00185365
PPAP2B	-1.00699	7.32105	0.000127287	0.00187243
SLC19A3	-1.44827	6.58587	0.000128584	0.00188942
SPRYD4	-1.32911	6.75985	0.000128933	0.00189244
RELN	-1.64361	6.38817	0.000129667	0.00190111
MT1DP	-1.33395	6.69444	0.000132007	0.00193328
CAPN6	2.26097	6.87511	0.000132217	0.00193422
CEP55	3.12401	6.65909	0.000134615	0.0019628
COL10A1	2.82669	6.66094	0.000134615	0.0019628
IDNK	-1.18271	6.92072	0.000137287	0.00199956
RP11-789C1.1	-1.64926	6.35529	0.000140989	0.00205122
N4BP2L1	-1.25589	6.79275	0.000143379	0.0020803
INHA	3.06094	6.66028	0.000143458	0.0020803
FAXDC2	-1.06442	7.14431	0.000146134	0.00211678
KIFC1	2.55539	6.79633	0.000148586	0.00214995
SPINK1	1.55989	7.26883	0.000149366	0.00215888
PRR15L	1.58187	7.30507	0.000149999	0.00216567
IGJ	-1.07009	7.1642	0.000150603	0.00217203
ATP11C	-1.33974	6.67969	0.000151911	0.00218614
ASNS	2.00079	6.97584	0.000154279	0.0022178
RP11-799B12.1	-1.13279	7.07433	0.000157147	0.00225658
ZG16B	2.72339	6.72973	0.00016009	0.0022914
AURKB	2.60214	6.7224	0.00016009	0.0022914
CENPF	2.86355	6.65355	0.000161922	0.00231263
SNTB1	-1.08432	7.10731	0.000164096	0.00234115
RP11-635N19.1	-1.47917	6.52744	0.000165213	0.00235456
MGMT	-1.02084	7.23625	0.000165534	0.00235659
PKM	1.14678	7.75388	0.000165821	0.00235814
DIRAS3	-1.5571	6.42171	0.000167979	0.00238628
LINC00941	3.2673	6.46601	0.000169536	0.00240581
DDR1	1.48384	7.41455	0.000171281	0.00242797
TTYH1	2.41867	6.73339	0.000171757	0.00243212
HNF4A	-1.00073	7.2874	0.000173285	0.00245114
TSPAN15	1.33947	7.54201	0.000177612	0.00250967
AHNAK2	3.05952	6.55544	0.000179527	0.00252865
RP4-541C22.5	3.00959	6.55891	0.000179527	0.00252865
GPRIN1	2.90636	6.56387	0.000179527	0.00252865
ITGA3	1.77335	7.17163	0.000181733	0.00255429
SUSD3	-1.2421	6.79309	0.000183256	0.00257296
CDH6	2.18752	6.91023	0.000184573	0.00258871
ACSM3	-1.20421	6.88031	0.000186244	0.0026078
AKR7L	-1.49121	6.49091	0.000186524	0.0026078
RP1-95L4.4	-1.48529	6.50343	0.000186524	0.0026078
C6orf223	2.42197	6.72622	0.000190994	0.00266748
CMTM8	-1.07931	7.08473	0.00019169	0.00267344
OVOL2	2.95944	6.63837	0.000194673	0.00270177
CDC45	2.70659	6.64535	0.000194673	0.00270177
GPR56	1.49114	7.36866	0.000196164	0.00271962
MAPK13	1.81927	7.12024	0.000199497	0.00276294
STK39	2.00919	7.01968	0.000200021	0.00276731
DMD	-1.63705	6.37543	0.000204352	0.00282427
PPP2R2C	3.3558	6.45118	0.000208266	0.00287238
C6orf132	2.50272	6.78384	0.000208726	0.00287574
SHF	-1.50376	6.46524	0.000209907	0.00288901
LINC01559	3.46204	6.45316	0.000216847	0.00297833
BICC1	1.46876	7.36772	0.000222894	0.00305505
ANO1	-1.08148	7.06447	0.000223964	0.00306339
MMAB	-1.13991	6.96771	0.000226312	0.0030923
CDCA5	2.56295	6.71372	0.000227739	0.00310541
LINC00992	2.47769	6.7125	0.000227739	0.00310541
GYG2	-1.34166	6.65914	0.000229034	0.00311345
GCSH	-1.32922	6.66256	0.000229034	0.00311345
AC005336.4	-1.30546	6.66086	0.000229034	0.00311345
SLC6A8	1.91163	7.01077	0.000232409	0.00315286
DTL	2.86489	6.63602	0.000233928	0.00316699
THRB	-1.52173	6.43531	0.000235341	0.00318287
MYOF	1.62693	7.16357	0.000240529	0.00323981
COBLL1	-1.25925	6.74628	0.00024691	0.00332238
C5orf30	2.32099	6.77228	0.000247177	0.0033226
BACE2	1.55994	7.20016	0.000247912	0.0033291
MTSS1	-1.09712	7.02252	0.000250513	0.00335306
GCLC	-1.09626	7.0229	0.000250513	0.00335306
DHRS4	-1.08036	7.0196	0.000250513	0.00335306
HSD17B14	-1.21182	6.83664	0.000252666	0.00337244
LAMB3	1.27145	7.53239	0.000253426	0.00337918
AGPAT9	-1.45119	6.50309	0.000254649	0.00339208
EPHA10	3.44914	6.44137	0.000255765	0.00340353
LYRM5	-1.07845	7.04108	0.00026172	0.00347928
CD4	-1.00604	7.19253	0.000263596	0.00349479
UHRF1	2.91443	6.54269	0.000264205	0.00349479
SLC4A11	2.89846	6.5455	0.000264205	0.00349479
GULP1	2.8342	6.5412	0.000264205	0.00349479
HIST1H1PS1	2.72082	6.54018	0.000264205	0.00349479
ARL14	1.87402	7.01132	0.000269881	0.00356276
B4GALNT3	2.44646	6.70879	0.000271402	0.00357216
MIR4653	2.42061	6.70706	0.000271402	0.00357216
HUNK	2.373	6.70952	0.000271402	0.00357216
CXCL5	2.09023	6.84044	0.000276118	0.00362819
LPAR2	1.7216	7.15178	0.000276481	0.00362819
SCRN1	1.63219	7.15481	0.000276481	0.00362819
KIF20A	2.66059	6.6198	0.000280953	0.00367597
AC091849.1	2.49782	6.62278	0.000280953	0.00367597
ERLIN1	-1.03812	7.09871	0.000282207	0.00368873
RP11-612B6.2	-1.27515	6.72754	0.000286487	0.00374099
NIPAL1	-1.55725	6.3735	0.000291749	0.0038022
UBASH3B	2.43743	6.76716	0.00029254	0.00380503
ARNT2	2.3764	6.76697	0.00029254	0.00380503
TNFRSF19	1.93689	6.89431	0.000296712	0.00385173
CLYBL	-1.30238	6.66991	0.000298132	0.00386638
USP30-AS1	-1.41524	6.54266	0.000301409	0.00389744
CCNB1	1.89497	7.00068	0.00031321	0.00402256
CDCA7	3.13346	6.53301	0.000320295	0.0041056
NUF2	2.8686	6.52659	0.000320295	0.0041056
FRAS1	2.67242	6.69698	0.000323253	0.00413152
PAQR9	-1.50302	6.44789	0.000325685	0.00414881
LHPP	-1.1326	6.94875	0.000325827	0.00414881
FADS1	-1.11896	6.95428	0.000325827	0.00414881
GJB4	3.27338	6.42758	0.000325857	0.00414881
SLC38A1	1.46088	7.27259	0.000331046	0.00420679
PPARA	-1.2788	6.70137	0.000332302	0.00421871
RP11-211G23.2	2.87111	6.52889	0.000335321	0.00424528
BEX2	1.80775	7.0422	0.000335356	0.00424528
TRIP13	2.6413	6.61253	0.000337251	0.00426519
CGNL1	-1.15181	6.87697	0.000339262	0.00428654
EDNRB	-1.21027	6.7859	0.00034276	0.00432661
FRRS1	-1.40517	6.51929	0.000344085	0.00433921
HIST1H2BG	2.39726	6.75425	0.000346022	0.00435534
GRHL2	2.24767	6.75687	0.000346022	0.00435534
SLC7A1	1.92602	6.88842	0.000347164	0.00436556
TGFB2	2.0561	6.83218	0.000352695	0.00443092
GAL3ST1	1.42439	7.30189	0.00037455	0.00468628
SPINT2	1.18288	7.63747	0.00037479	0.00468628
CLDN10	1.48676	7.26149	0.000377008	0.00470958
AMT	-1.13056	6.93414	0.000380779	0.00474773
PLXNB3	2.4239	6.68405	0.000384783	0.00479316
PSORS1C1	3.14896	6.42007	0.00038536	0.00479584
DLG3	1.9148	6.94016	0.000387704	0.00480747
CDC42BPG	1.8676	6.9335	0.000387704	0.00480747
PITX1	3.07776	6.5218	0.000388109	0.00480747
S100A2	2.8898	6.52245	0.000388109	0.00480747
BUB1B	2.85095	6.52088	0.000388109	0.00480747
RP11-539L10.3	-1.43937	6.48491	0.00039198	0.0048509
RN7SL8P	3.083	6.41801	0.000399278	0.00493659
PPP2R1B	-1.09592	6.9541	0.000400011	0.00494105
ANLN	2.95298	6.60138	0.000404606	0.00497925
MAFG-AS1	2.63848	6.60989	0.000404606	0.00497925
VANGL2	2.40121	6.74713	0.000409032	0.00502439
GRAMD1B	2.10684	6.81133	0.000414483	0.00508663
DHRS4L2	-1.08654	6.98513	0.000418143	0.0051268
AC009014.3	2.61693	6.60157	0.000426044	0.00521884
NUDT7	-1.19485	6.80162	0.000431374	0.00527925
C2CD4A	2.10065	6.81234	0.000445892	0.0054519
MTMR11	1.70677	7.03577	0.000447307	0.00545913
TRIM45	2.30792	6.67777	0.000457753	0.00558147
AGL	-1.15484	6.82514	0.000462398	0.00562776
TFCP2L1	2.83675	6.51083	0.00047005	0.00569474
GPR27	2.72836	6.50876	0.00047005	0.00569474
PTK7	2.00204	6.87225	0.000474374	0.00573663
AC006273.5	1.97643	6.86844	0.000474374	0.00573663
CCDC74A	2.37161	6.73849	0.000483216	0.00582232
CDCA8	2.33088	6.74123	0.000483216	0.00582232
VEPH1	2.32621	6.7442	0.000483216	0.00582232
MMP24	2.20933	6.7395	0.000483216	0.00582232
LYPD6	2.84679	6.59278	0.000485141	0.0058296
TROAP	2.66036	6.58951	0.000485141	0.0058296
PCNXL2	2.64008	6.59688	0.000485141	0.0058296
RRM2	2.25329	6.80343	0.000486788	0.00583882
ABCA3	2.0052	6.81387	0.000486788	0.00583882
CDR2L	1.56014	7.1717	0.000487349	0.00584025
MSRA	-1.06982	6.96402	0.000489032	0.00585513
OLFM4	2.70783	6.50499	0.000490377	0.00586594
LHFPL3-AS2	2.95861	6.59181	0.000509886	0.00608284
DKK1	2.90934	6.58561	0.000509886	0.00608284
CCRN4L	-1.31056	6.62788	0.000517314	0.00616589
ACOT4	-1.31237	6.56664	0.00052967	0.00630749
FAM134B	-1.1932	6.80588	0.000539925	0.00641809
RP5-857K21.11	-1.16979	6.809	0.000539925	0.00641809
ARHGEF26	-1.2032	6.7192	0.000541399	0.00642985
NCAPH	2.54506	6.6647	0.000544226	0.00645763
C15orf48	1.90518	6.86225	0.000553984	0.00655581
SNAP25	1.76213	6.96986	0.000564687	0.00667055
KIF18B	3.05253	6.49575	0.000569005	0.00669768
RP11-675F6.3	2.83645	6.49693	0.000569005	0.00669768
BX470102.3	2.59677	6.50472	0.000569005	0.00669768
CCNA2	2.23702	6.73218	0.000570491	0.00670327
KIAA0101	2.11559	6.73588	0.000570491	0.00670327
COL9A2	2.0628	6.79793	0.000571339	0.00670728
MELK	2.90044	6.57822	0.000581367	0.00680692
KAAG1	2.75335	6.5777	0.000581367	0.00680692
PPP1R14D	2.93923	6.39877	0.000598912	0.00699382
CDH17	2.93214	6.39839	0.000598912	0.00699382
PROM2	2.28709	6.73041	0.000606998	0.007082
COL15A1	1.86915	6.91845	0.000609523	0.00709896
GALNT3	1.82139	6.9109	0.000609523	0.00709896
TFF1	2.02543	6.79417	0.000611927	0.0071207
IL6R	-1.05605	6.99831	0.000617046	0.00717398
PCSK9	-1.22794	6.69646	0.000630415	0.00729867
SOWAHB	-1.21317	6.6919	0.000630415	0.00729867
HCN3	-1.19088	6.78046	0.000630525	0.00729867
DKFZp779M0652	-1.48878	6.36899	0.000641337	0.00741088
OXTR	2.55171	6.65171	0.000646629	0.0074452
SPECC1	2.48107	6.6611	0.000646629	0.0074452
RNU6-418P	2.37158	6.6565	0.000646629	0.0074452
COLCA2	2.23034	6.65647	0.000646629	0.0074452
LRFN4	1.84636	6.95851	0.000653296	0.00750328
GNPNAT1	-1.0123	7.05743	0.000655117	0.00751118
GBE1	-1.00578	7.05681	0.000655117	0.00751118
HIBCH	-1.09511	6.92867	0.00066936	0.00766123
CHPT1	-1.00159	7.08332	0.000671583	0.00767341
FAM69A	-1.2008	6.72527	0.000684508	0.00781436
C4orf48	1.73247	7.01109	0.000685831	0.00781875
MCC	-1.44073	6.43875	0.000687062	0.00781875
FAM155B	2.99937	6.48687	0.000688432	0.00781875
ZDHHC8P1	2.79328	6.48424	0.000688432	0.00781875
MTL5	2.75242	6.48805	0.000688432	0.00781875
PBK	2.65944	6.56907	0.000696264	0.00788615
PKMYT1	2.55953	6.57433	0.000696264	0.00788615
MIR429	2.5471	6.58171	0.000696264	0.00788615
NSUN6	-1.0712	6.95184	0.000696746	0.00788615
LOXL4	1.43939	7.27151	0.000703344	0.00795403
VCAN	1.78924	6.9128	0.000707817	0.00799779
RP11-7K24.3	3.143	6.39086	0.000710842	0.00800467
SLC35F3	3.08602	6.3872	0.000710842	0.00800467
LINC00511	2.94572	6.38666	0.000710842	0.00800467
RAD54L	2.87968	6.38699	0.000710842	0.00800467
DNER	3.19716	6.48547	0.000715788	0.00803538
C5orf46	3.10133	6.49182	0.000715788	0.00803538
LINC01436	2.64955	6.49245	0.000715788	0.00803538
UNC13D	1.40356	7.23164	0.000715994	0.00803538
AL132772.1	-1.56763	6.33716	0.000718043	0.00804475
AADACP1	-1.55245	6.34438	0.000718043	0.00804475
PYCR1	1.5999	7.10301	0.000720989	0.00806229
SULT1A1	-1.04933	6.9843	0.000722042	0.00806229
PCTP	-1.04104	6.98205	0.000722042	0.00806229
CLIP2	1.58762	7.14882	0.000725874	0.00809826
LINC00494	3.09031	6.38863	0.000733149	0.00816568
GACAT2	3.01515	6.3866	0.000733149	0.00816568
SLC26A1	-1.23343	6.67553	0.00073398	0.00816807
CDC37L1	-1.01791	7.01164	0.000745239	0.00827947
CERS4	-1.02875	7.03857	0.000766353	0.00848558
CACNB3	2.17309	6.6481	0.000767805	0.00849456
MIR4482	-1.41325	6.41605	0.000781452	0.00863834
SULT1A2	-1.16593	6.79128	0.000785826	0.00867223
MFSD6	1.6911	7.00386	0.000789818	0.00870903
KIF3C	2.13034	6.72188	0.000793615	0.00873636
PER3	-1.40757	6.48463	0.000806206	0.0088676
CTSE	2.32308	6.65012	0.000808686	0.0088875
CSGALNACT1	1.66641	7.05059	0.00081251	0.00891474
KCNQ1	1.58032	7.05312	0.00081251	0.00891474
HACL1	-1.05834	6.93047	0.000815525	0.00894042
TMED3	1.74394	6.90158	0.000821411	0.00899008
RP11-462L8.1	1.71784	6.89784	0.000821411	0.00899008
TMEM61	3.1916	6.47717	0.000832479	0.00905178
SULT2B1	2.82869	6.47641	0.000832479	0.00905178
RP5-1059L7.1	2.77045	6.47644	0.000832479	0.00905178
NCAPG	2.76018	6.47823	0.000832479	0.00905178
ABHD11-AS1	2.61438	6.47789	0.000832479	0.00905178
NGFR	-1.14882	6.82469	0.000832513	0.00905178
MBNL3	-1.13652	6.82895	0.000832513	0.00905178
MOCS1	-1.10603	6.82483	0.000832513	0.00905178
CNFN	2.30382	6.5639	0.000833357	0.00905354
SLC16A3	1.7053	6.95167	0.000872679	0.00945653
ARRDC4	-1.09689	6.8509	0.000876305	0.00947352
RASEF	1.84241	6.83902	0.000878817	0.00949295
SAR1B	-1.00557	7.01292	0.000896686	0.00965959
PADI3	3.36692	6.36695	0.00089716	0.00965959
BARX2	3.01566	6.38462	0.00089716	0.00965959
SEMA3C	2.23783	6.64055	0.000911088	0.00980159
2022-09-04	-1.34555	6.51717	0.000925418	0.00994768
TCTN2	1.88436	6.88911	0.000952586	0.0102314
GDA	-1.13596	6.79187	0.00097413	0.010429
KAT2B	-1.12592	6.7979	0.00097413	0.010429
FERMT2	-1.06617	6.94286	0.000989423	0.0105842
IL33	-1.26926	6.61938	0.000994471	0.0106204
KIF4A	2.72159	6.5563	0.000996814	0.0106204
CST2	2.54472	6.55275	0.000996814	0.0106204
LINC01057	2.49582	6.55725	0.000996814	0.0106204
CCNE1	2.34994	6.55967	0.000996814	0.0106204
RMDN2	-1.48571	6.34745	0.00100091	0.0106509
CCDC69	-1.1458	6.71273	0.00100487	0.0106509
SPEG	2.8916	6.47171	0.00100611	0.0106509
GTSE1	2.68561	6.46471	0.00100611	0.0106509
HIST1H4E	2.64766	6.47261	0.00100611	0.0106509
AC005071.3	2.62433	6.47423	0.00100611	0.0106509
RP11-728F11.3	2.62243	6.46636	0.00100611	0.0106509
SPC25	2.5717	6.46996	0.00100611	0.0106509
IQCE	1.74314	6.93781	0.0010076	0.0106582
HOGA1	-1.04439	6.97182	0.00102096	0.0107737
KRT6B	3.05835	6.46685	0.00104271	0.0109791
PNMA6A	-1.29098	6.54997	0.0010429	0.0109791
U91319.1	-1.40118	6.41155	0.00105812	0.0111304
FAM83B	2.93924	6.36984	0.00106713	0.0112163
MGAT5	1.53053	7.08733	0.00107712	0.0113033
KCTD17	1.45477	7.08674	0.00107712	0.0113033
CDC6	2.44837	6.63082	0.00108038	0.0113107
CDKN3	2.34232	6.62855	0.00108038	0.0113107
MFI2-AS1	2.27133	6.6296	0.00108038	0.0113107
SCGB1D2	3.32821	6.36204	0.00109746	0.0114805
SLC35F2	2.23552	6.69825	0.001101	0.0114994
PTGES	2.01037	6.70705	0.001101	0.0114994
CRMP1	1.72567	6.88176	0.00110394	0.011521
COPZ2	-1.0491	6.89332	0.00111818	0.0116512
SYT8	2.23958	6.62587	0.00113368	0.0118013
LAMP5	2.00009	6.69906	0.00116213	0.0120636
BSPRY	1.73349	6.92966	0.00116257	0.0120636
GABBR1	1.71624	6.93238	0.00116257	0.0120636
WFDC2	1.44209	7.08316	0.0011826	0.0122359
HJURP	2.64893	6.54893	0.00119156	0.012319
CLDN2	-1.02713	6.94304	0.00119546	0.0123304
BPHL	-1.02639	6.94689	0.00119546	0.0123304
PLA1A	-1.02367	6.95135	0.00119546	0.0123304
SULF1	1.56827	6.98929	0.00120147	0.0123828
LIN7A	-1.27344	6.52295	0.001209	0.0124378
SLCO4A1-AS1	2.95793	6.45869	0.00121525	0.0124378
DLGAP5	2.92412	6.45813	0.00121525	0.0124378
KIF23	2.6724	6.4604	0.00121525	0.0124378
C3orf52	2.64523	6.46298	0.00121525	0.0124378
ANKRD2	2.5949	6.45624	0.00121525	0.0124378
S100A3	2.54688	6.45506	0.00121525	0.0124378
SPOCK1	2.41999	6.46046	0.00121525	0.0124378
ZWINT	1.54397	7.03173	0.00122304	0.0124972
NPNT	1.5067	7.12016	0.00122388	0.0124972
KCNH3	2.32402	6.54797	0.00124129	0.0126651
SEL1L3	1.18492	7.39607	0.00124298	0.0126727
GPHN	-1.16445	6.72793	0.00125694	0.0127814
PRSS21	2.72669	6.45425	0.0012575	0.0127814
NEB	2.65632	6.45399	0.0012575	0.0127814
ENPP5	2.10551	6.75268	0.00125967	0.0127936
ACY1	-1.19667	6.63168	0.00126713	0.0128497
RP11-44N21.1	2.32563	6.61984	0.00128023	0.0129528
RAB6B	2.26712	6.62262	0.00128023	0.0129528
HIST1H3D	2.15706	6.625	0.00128023	0.0129528
SPC24	2.08227	6.68526	0.00129544	0.0130967
PDGFD	1.30278	7.24536	0.00130139	0.0131469
IBSP	3.32626	6.35498	0.00130669	0.0131703
RP11-128A17.2	2.986	6.35734	0.00130669	0.0131703
NTM	2.86783	6.35256	0.00130669	0.0131703
SLC2A1	1.72922	6.92347	0.00134043	0.0134462
CTBP2	1.63366	6.92597	0.00134043	0.0134462
LINC00707	2.91219	6.35224	0.00134197	0.0134462
MMP12	2.90972	6.35125	0.00134197	0.0134462
SUGCT	-1.18866	6.66564	0.0013718	0.0137015
PROM1	1.61525	6.97651	0.00137989	0.0137616
SPHK1	1.58808	6.97748	0.00137989	0.0137616
PINK1	-1.01024	6.92668	0.00140018	0.0139534
SEMA3E	2.38743	6.54009	0.0014234	0.0141741
MYEF2	2.92397	6.445	0.00146699	0.0145196
BUB1	2.83345	6.4501	0.00146699	0.0145196
TNFSF15	2.68448	6.44415	0.00146699	0.0145196
DUOX1	2.55613	6.44957	0.00146699	0.0145196
TMPRSS13	2.53791	6.44515	0.00146699	0.0145196
OBSCN	2.48769	6.44944	0.00146699	0.0145196
RMI2	2.03907	6.75108	0.00147233	0.0145196
RP11-465B22.8	2.03441	6.7438	0.00147233	0.0145196
DUSP4	2.00165	6.74944	0.00147233	0.0145196
OSBPL3	1.94661	6.74838	0.00147233	0.0145196
PTGFR	1.8825	6.75146	0.00147233	0.0145196
CISH	-1.09962	6.82369	0.0014738	0.0145232
ZNF185	1.77013	6.86616	0.00147946	0.0145659
MSLN	2.32521	6.52805	0.00148033	0.0145659
TMEM72	2.74122	6.44492	0.00151568	0.0148725
UPK3A	2.58762	6.44239	0.00151568	0.0148725
MACC1	2.42785	6.60499	0.00151598	0.0148725
HS3ST1	2.21294	6.61433	0.00151598	0.0148725
ITGB8	2.13496	6.67884	0.0015231	0.0149314
NCEH1	1.37751	7.15478	0.00155404	0.0152009
HOMER3	1.33187	7.15619	0.00155404	0.0152009
TUBE1	-1.27134	6.53814	0.00156549	0.0152904
CCL15	-1.24964	6.53305	0.00156549	0.0152904
ELF4	1.57647	6.9741	0.0015837	0.0154568
ELOVL2	-1.05792	6.87778	0.00159046	0.0155
PEX11G	-1.03749	6.88055	0.00159046	0.0155
MIR559	2.8611	6.34342	0.00159934	0.0155636
UNC5A	2.69026	6.3431	0.00159934	0.0155636
CDS1	1.87668	6.80425	0.0016101	0.0156284
ORAI2	1.81048	6.80269	0.0016101	0.0156284
SPTLC3	-1.38087	6.40712	0.00162681	0.0157731
RP11-788A1.1	3.1429	6.33769	0.00164029	0.015882
FAHD2A	-1.00272	6.90755	0.00164045	0.015882
WNT9A	2.37557	6.53135	0.00169917	0.0163907
BIK	1.96489	6.74223	0.00171961	0.0165758
FAM46A	-1.09969	6.79187	0.00172734	0.0166261
TMEM163	2.87805	6.42912	0.0017698	0.0169242
FAM64A	2.80406	6.43898	0.0017698	0.0169242
KLC3	2.77637	6.44033	0.0017698	0.0169242
KIF26B	2.62721	6.44554	0.0017698	0.0169242
SEC14L6	2.20268	6.67153	0.00178944	0.017026
KCNJ11	2.03101	6.66863	0.00178944	0.017026
RP11-196G18.22	1.98561	6.67301	0.00178944	0.017026
KIF11	1.96044	6.67491	0.00178944	0.017026
ADAM28	2.26274	6.5947	0.00179382	0.017031
FERMT1	2.22087	6.60677	0.00179382	0.017031
GNAZ	2.21026	6.59573	0.00179382	0.017031
HID1	1.42049	7.10405	0.00179849	0.0170631
LPCAT4	1.50592	6.96648	0.00181629	0.0172074
PRAME	2.94271	6.42882	0.00182581	0.0172606
CTD-2587H19.2	2.72725	6.44057	0.00182581	0.0172606
SPIB	2.45918	6.43694	0.00182581	0.0172606
NFE2L3	1.55247	7.00779	0.00182969	0.0172726
TMEM159	1.50754	7.0088	0.00182969	0.0172726
RP11-1293J14.1	-1.38208	6.37778	0.00186489	0.0175621
SLC12A2	1.26256	7.23068	0.0018686	0.017576
RAB3D	1.89443	6.79821	0.00186979	0.017576
STARD4	-1.16926	6.61314	0.00187344	0.0175979
CLEC3B	-1.04418	6.88218	0.00192253	0.018008
TMEM53	-1.0282	6.88645	0.00192253	0.018008
LA16c-325D7.1	2.8398	6.33952	0.00195664	0.0183015
FAM81A	2.79455	6.33479	0.00195664	0.0183015
TCF19	1.77316	6.85063	0.0019769	0.018452
ENTPD2	1.64633	6.85081	0.0019769	0.018452
S100A1	1.77614	6.80259	0.00198231	0.0184895
NPTXR	1.9641	6.73382	0.00200689	0.0186793
RAP1GAP2	1.93468	6.7372	0.00200689	0.0186793
VAV3	1.84173	6.72953	0.00200689	0.0186793
DDO	-1.15329	6.64232	0.00201406	0.0187328
HAGHL	2.60249	6.51306	0.00202693	0.0187474
CNNM1	2.50056	6.51723	0.00202693	0.0187474
CTD-3128G10.6	2.38245	6.52214	0.00202693	0.0187474
GALNT12	2.26158	6.52127	0.00202693	0.0187474
CFAP221	2.22392	6.51811	0.00202693	0.0187474
BMP8B	2.2143	6.51593	0.00202693	0.0187474
MDK	1.0937	7.46978	0.00203088	0.0187708
PAFAH1B3	1.19538	7.33081	0.00205741	0.0189895
C15orf52	1.40262	7.0503	0.00207498	0.0191117
APCDD1	1.55364	6.99971	0.00208966	0.0192069
NMB	1.48161	6.99936	0.00208966	0.0192069
TMEM156	1.4515	7.00332	0.00208966	0.0192069
PIWIL4	2.08899	6.66023	0.00210074	0.0192464
FANCI	2.05197	6.66163	0.00210074	0.0192464
TPBG	1.94232	6.67143	0.00210074	0.0192464
TMEM151A	2.57731	6.5024	0.00210121	0.0192464
GPRC5A	2.51956	6.50958	0.00210121	0.0192464
GLRX	-1.05452	6.79701	0.00210974	0.0193111
RP11-320N7.2	-1.4041	6.33724	0.00213239	0.0194771
GLOD5	-1.37572	6.34605	0.00213239	0.0194771
KCNF1	2.88162	6.41978	0.00213375	0.0194771
SHCBP1	2.77406	6.42403	0.00213375	0.0194771
MT-TC	-1.12833	6.67287	0.00214477	0.0195642
SSTR1	-1.32888	6.41144	0.00216477	0.0197331
ADAP1	1.78334	6.79004	0.00216971	0.0197645
PDGFA	1.29334	7.18231	0.00218551	0.0198811
CACNG4	2.79045	6.41703	0.00219808	0.0199817
RP11-554I8.2	1.95094	6.65651	0.00220094	0.019994
RP4-639F20.1	-1.02367	6.86558	0.00225387	0.0204049
C11orf80	1.67843	6.8399	0.00228261	0.0206369
NKIRAS1	-1.20121	6.52015	0.0023433	0.021128
LINC00152	1.61381	6.89861	0.00235178	0.02119
GIPC2	-1.07822	6.74595	0.00237518	0.0213863
CARD11	1.62204	6.94756	0.00238375	0.021444
CRACR2B	1.45617	6.99408	0.00238483	0.021444
SAPCD2	2.63141	6.49667	0.00241616	0.021623
RNU6-850P	2.42512	6.50411	0.00241616	0.021623
ZNF888	2.36625	6.5111	0.00241616	0.021623
WNT10A	2.30458	6.50828	0.00241616	0.021623
Z98750.1	2.17778	6.50728	0.00241616	0.021623
MIR4740	2.00922	6.50854	0.00241616	0.021623
PHLDA3	1.14954	7.35988	0.00243468	0.0217741
CTD-3080P12.3	-1.32495	6.45644	0.00245493	0.0219404
DPP10-AS1	2.34746	6.57102	0.00250589	0.0222907
GABRD	2.29008	6.57892	0.00250589	0.0222907
AC004540.5	2.18749	6.58108	0.00250589	0.0222907
GINS1	2.05313	6.57968	0.00250589	0.0222907
RACGAP1	1.83301	6.78061	0.00251576	0.0223484
CHD3	1.22368	7.25024	0.0025484	0.0225477
ZDHHC1	1.32314	7.12813	0.0025525	0.0225689
PEX11A	-1.03637	6.81428	0.00256398	0.0226405
SRRM3	2.90168	6.41386	0.00257085	0.0226405
RP11-875O11.3	2.71525	6.41337	0.00257085	0.0226405
CTC-1337H24.4	2.60885	6.41767	0.00257085	0.0226405
RP1-34B20.4	2.53926	6.41625	0.00257085	0.0226405
AC008391.1	2.5132	6.42533	0.00257085	0.0226405
FUT3	2.04688	6.58287	0.00260677	0.0229417
CRABP2	1.66434	6.83567	0.00263356	0.0231467
CTD-2297D10.2	2.46634	6.40968	0.00264459	0.0232128
FBLIM1	1.13768	7.35348	0.00271761	0.0238222
CIB2	2.01002	6.71357	0.00272702	0.0238799
CMTM4	1.61423	6.9384	0.00272779	0.0238799
RP4-798A17.5	-1.17451	6.5957	0.00276073	0.0241523
KLF5	1.25633	7.16709	0.00278054	0.0242775
TMEM51	1.22874	7.16898	0.00278054	0.0242775
MAMDC4	-1.11247	6.72199	0.00278671	0.0243154
LINC01564	-1.30493	6.42738	0.00284829	0.02482
DMRTA1	-1.3201	6.3483	0.0028737	0.0249472
PLEKHN1	2.47449	6.48971	0.00287794	0.0249472
AC072052.7	2.43259	6.49264	0.00287794	0.0249472
LINC00665	2.29248	6.4939	0.00287794	0.0249472
EDIL3	2.17924	6.50632	0.00287794	0.0249472
IL20RA	2.16842	6.50264	0.00287794	0.0249472
AC005083.1	2.11296	6.64149	0.00288839	0.0249887
MFAP2	1.8721	6.6529	0.00288839	0.0249887
DENND6B	1.69815	6.76897	0.00291468	0.0251997
DEGS2	2.25224	6.56771	0.0029583	0.0254713
CHAF1B	2.22788	6.57049	0.0029583	0.0254713
COL7A1	2.12058	6.577	0.0029583	0.0254713
PPP1R9A	2.04918	6.57886	0.0029583	0.0254713
RP11-479G22.8	1.31105	7.08033	0.0029758	0.0255118
ALOX5	1.30509	7.0817	0.0029758	0.0255118
FGGY	-1.01803	6.78326	0.00300857	0.0257761
ABCC4	1.67238	6.82479	0.00303606	0.025978
SLC25A24	1.67175	6.8256	0.00303606	0.025978
FXYD2	1.45654	7.02058	0.00304923	0.0260402
MCM2	1.44781	7.03096	0.00304923	0.0260402
HOXB7	1.97909	6.57629	0.00307237	0.026221
RP11-739N20.2	2.36101	6.41271	0.00309536	0.0264002
C6orf141	1.51991	6.92612	0.0031191	0.0265684
RP11-490M8.1	1.47569	6.92925	0.0031191	0.0265684
MIR4435-1HG	1.95246	6.69863	0.003175	0.0269753
FAM19A5	1.75564	6.70428	0.003175	0.0269753
SPATC1L	1.73068	6.70699	0.003175	0.0269753
USP2	-1.24159	6.46741	0.0031829	0.0269905
TEAD2	1.13203	7.31	0.00321673	0.0272599
CFTR	1.30865	7.0758	0.00322096	0.0272784
LAMA3	1.81607	6.76627	0.00337412	0.0285025
DNM1	1.75322	6.76231	0.00337412	0.0285025
PTPN14	2.14474	6.63797	0.00338271	0.0285025
LINGO1	1.99785	6.63667	0.00338271	0.0285025
MLLT3	1.9242	6.63931	0.00338271	0.0285025
FOXS1	1.77706	6.63582	0.00338271	0.0285025
RASAL1	2.47834	6.48203	0.00342532	0.0287337
NDC80	2.4584	6.48649	0.00342532	0.0287337
PVT1	2.42463	6.4887	0.00342532	0.0287337
CCNO	2.37847	6.4864	0.00342532	0.0287337
BCAS4	2.24875	6.48121	0.00342532	0.0287337
TEAD4	1.43162	7.02112	0.00346159	0.0289281
ABCC1	1.42981	7.02632	0.00346159	0.0289281
HDGFRP3	2.05774	6.56816	0.00348953	0.0291432
NYNRIN	-1.21853	6.51219	0.00349669	0.029171
RAVER2	1.648	6.81592	0.00349727	0.029171
FAM57A	1.49431	6.97347	0.00352907	0.0293993
NRARP	1.39784	6.97834	0.00352907	0.0293993
SH3PXD2B	1.53098	6.87346	0.00355662	0.0296102
PTP4A3	1.1974	7.23242	0.00359554	0.0298967
CD163	-1.03236	6.79794	0.00363933	0.0302019
DTX1	-1.03144	6.79996	0.00363933	0.0302019
RP11-713M15.2	-1.08629	6.63774	0.00365808	0.0303215
LIF	1.28062	7.11014	0.00367641	0.0304544
KYNU	-1.27615	6.43287	0.00370758	0.0306935
CENPA	2.8624	6.39151	0.00372425	0.0307355
RP11-103B5.4	2.79534	6.39672	0.00372425	0.0307355
RP11-757F18.5	2.73107	6.39235	0.00372425	0.0307355
AMH	2.44613	6.39303	0.00372425	0.0307355
GLB1L2	2.30575	6.39522	0.00372425	0.0307355
KCND3	-1.18198	6.54489	0.00378737	0.0311981
CCL20	1.08192	7.26785	0.00380782	0.0313257
HTRA3	1.26089	7.06379	0.00381135	0.0313257
TYRO3	2.08819	6.62843	0.0039583	0.0323942
RP11-54O7.17	2.03788	6.62904	0.0039583	0.0323942
ZDHHC13	1.88932	6.62789	0.0039583	0.0323942
CCDC112	1.8525	6.6258	0.0039583	0.0323942
C12orf49	1.39063	6.96976	0.00401541	0.0328318
IGF2BP2	1.61072	6.80532	0.00402522	0.0328882
G6PD	1.14477	7.22667	0.00402728	0.0328882
NPAS2	1.42552	6.91567	0.0040686	0.0330097
FAM111B	2.54924	6.47212	0.00407353	0.0330097
RAD51	2.40165	6.47213	0.00407353	0.0330097
HMMR	2.13887	6.47963	0.00407353	0.0330097
CTC-435M10.12	2.07842	6.48276	0.00407353	0.0330097
PKHD1	1.53101	6.86366	0.00407591	0.0330097
NCS1	1.52951	6.86733	0.00407591	0.0330097
PLXNA1	1.46471	6.86602	0.00407591	0.0330097
SOX4	1.03388	7.40217	0.00407703	0.0330097
SLC16A11	-1.21668	6.4791	0.00408712	0.0330712
SNRPGP15	2.22484	6.55164	0.00411271	0.0331973
RAD51AP1	2.10922	6.5569	0.00411271	0.0331973
STX1A	2.00079	6.5489	0.00411271	0.0331973
AC253576.2	1.7963	6.55638	0.00411271	0.0331973
MMACHC	-1.04149	6.74337	0.00414743	0.0334571
GPC6	-1.00037	6.77286	0.00427294	0.0344277
SOGA1	1.81591	6.68784	0.00429301	0.0345684
B4GALT1-AS1	-1.27034	6.40857	0.00431659	0.0347055
FLVCR2	-1.24501	6.40123	0.00431659	0.0347055
PRKAG2-AS1	-1.19838	6.50959	0.0044374	0.0355153
AIM1L	2.77964	6.38354	0.0044776	0.0357076
ARHGEF38	2.75676	6.38525	0.0044776	0.0357076
EXO1	2.75427	6.38069	0.0044776	0.0357076
CCDC78	2.45533	6.37734	0.0044776	0.0357076
MMP1	2.41944	6.38104	0.0044776	0.0357076
PRRX1	2.32444	6.38193	0.0044776	0.0357076
GATS	1.65184	6.7462	0.00451032	0.0359364
ATOH8	-1.10623	6.65091	0.0045117	0.0359364
LIMK1	1.39662	6.96158	0.00456519	0.0362752
CTD-2510F5.4	1.9635	6.61346	0.00462781	0.0365412
ESM1	1.83431	6.61469	0.00462781	0.0365412
BHLHE41	1.52069	6.80501	0.004629	0.0365412
SPATS2	1.40209	6.91355	0.00464121	0.0366158
WDR54	1.4562	6.85894	0.00466719	0.036777
LINC00526	-1.15236	6.54916	0.00475692	0.037373
ISM1	-1.12005	6.54563	0.00475692	0.037373
NRSN2	1.17388	7.17711	0.00476229	0.037393
RP11-390F4.3	-1.25104	6.44545	0.00477691	0.0374634
ORC1	2.44727	6.46414	0.00484038	0.0378028
HIST1H2AD	2.04922	6.46272	0.00484038	0.0378028
PRR11	2.24484	6.54222	0.004843	0.0378028
KB-1615E4.3	2.13577	6.54113	0.004843	0.0378028
ANKRD22	2.07453	6.53725	0.004843	0.0378028
COL8A1	2.01835	6.54377	0.004843	0.0378028
LRRN2	1.94326	6.54471	0.004843	0.0378028
SCX	1.86301	6.54158	0.004843	0.0378028
SRPX	-1.04206	6.71688	0.00487276	0.037968
PKI55	1.71704	6.67811	0.00498549	0.0387552
OLFML2A	1.67966	6.6827	0.00498549	0.0387552
PTPN13	1.66926	6.67905	0.00498549	0.0387552
HES4	1.16289	7.1336	0.00501486	0.0389379
MT-TY	-1.01646	6.7398	0.00501903	0.0389475
AGAP2-AS1	1.34782	6.95476	0.0051861	0.0401778
TRNP1	1.02221	7.31871	0.00518668	0.0401778
OLFML2B	1.69151	6.74153	0.005208	0.0402959
ZNF532	1.58195	6.74323	0.005208	0.0402959
SLC6A6	1.4968	6.8967	0.00529009	0.0408594
GMNN	1.01078	7.45287	0.00530235	0.0409077
SCML1	-1.06962	6.62855	0.0053025	0.0409077
FUT4	1.45079	6.84965	0.00533976	0.041169
SKA3	2.68854	6.36646	0.00537921	0.04129
KIAA1244	2.68636	6.36792	0.00537921	0.04129
SYNGR3	2.64389	6.36298	0.00537921	0.04129
N4BP3	2.45816	6.3705	0.00537921	0.04129
FUT2	2.42898	6.3708	0.00537921	0.04129
RP11-350N15.4	2.39785	6.37103	0.00537921	0.04129
TRAF5	1.97882	6.60293	0.00540577	0.0414151
SLC45A4	1.89757	6.6043	0.00540577	0.0414151
RASSF6	1.77855	6.60672	0.00540577	0.0414151
MFSD6L	2.83227	6.3692	0.00544313	0.0416772
MUC20	1.31078	7.03889	0.00549351	0.0420144
NLRP2	2.42621	6.36623	0.00550406	0.0420466
ITGB6	2.26056	6.37796	0.00550406	0.0420466
ZFP1	-1.06067	6.6553	0.00552961	0.0421931
HEY2	-1.25214	6.42033	0.00558237	0.0425115
MLYCD	-1.20763	6.41322	0.00558237	0.0425115
BCL2L10	-1.1409	6.51604	0.00558416	0.0425115
SFXN2	-1.10375	6.52478	0.00558416	0.0425115
RHBDF2	1.21712	7.12777	0.00563045	0.0428147
NOTCH3	1.09008	7.21014	0.00563572	0.0428302
CDKN2A	2.22246	6.53235	0.0056979	0.043105
EFNA5	2.20203	6.5313	0.0056979	0.043105
AF131215.9	2.11163	6.53284	0.0056979	0.043105
SLC22A15	2.07126	6.52988	0.0056979	0.043105
VIM-AS1	1.95552	6.53454	0.0056979	0.043105
C2orf81	1.90762	6.53978	0.0056979	0.043105
CRNDE	2.43028	6.45206	0.00574666	0.0433009
EPHB2	2.37477	6.45642	0.00574666	0.0433009
STC2	2.35641	6.45592	0.00574666	0.0433009
CTA-293F17.1	2.26884	6.45252	0.00574666	0.0433009
DBNDD2	2.11243	6.45292	0.00574666	0.0433009
PLXDC1	2.06837	6.46392	0.00574666	0.0433009
SLC28A3	2.03559	6.45485	0.00574666	0.0433009
EZH2	1.7283	6.67394	0.0057845	0.0434871
PAQR8	1.6383	6.6788	0.0057845	0.0434871
2022-09-05	1.63252	6.67646	0.0057845	0.0434871
RP11-279F6.1	-1.27459	6.3464	0.00583894	0.0438466
CERCAM	1.38243	6.94749	0.00588669	0.0441066
AMACR	-1.02425	6.72434	0.00589811	0.0441658
PDLIM7	1.09141	7.24223	0.00591271	0.0442487
GLIS2	1.24676	7.08203	0.00591919	0.0442487
SEMA6A	1.21686	7.0803	0.00591919	0.0442487
ENO2	1.41251	6.84753	0.00610404	0.0455278
MMP9	1.29758	7.03781	0.00619588	0.0461609
AP000351.3	-1.09119	6.59855	0.00623503	0.0464004
CCL3	-1.05951	6.59974	0.00623503	0.0464004
PPP1R13L	1.18228	7.20041	0.00629481	0.0467927
HDAC7	1.10473	7.20201	0.00629481	0.0467927
SLC24A3	1.89507	6.60262	0.00630875	0.0468438
IGF1R	1.79511	6.60674	0.00630875	0.0468438
ADAM9	1.01876	7.31275	0.00640019	0.0474165
SKA1	2.81819	6.35971	0.00645723	0.0475468
SMKR1	2.76377	6.36133	0.00645723	0.0475468
RIBC2	2.6957	6.35685	0.00645723	0.0475468
MMP10	2.69149	6.35827	0.00645723	0.0475468
LOXL1-AS1	2.5218	6.36577	0.00645723	0.0475468
FER1L4	2.491	6.35346	0.00645723	0.0475468
DGCR9	2.47183	6.35585	0.00645723	0.0475468
SLC30A2	2.34234	6.35955	0.00645723	0.0475468
EPPK1	2.16289	6.36096	0.00645723	0.0475468
TPD52L1	-1.04408	6.62934	0.00650349	0.0478342
TMEM52	-1.22804	6.37582	0.00652229	0.0479459
MYEOV	1.9852	6.59382	0.00653291	0.0479707
AGR2	1.66347	6.59607	0.00653291	0.0479707
RORA	-1.11215	6.49633	0.00655772	0.0481262
KLK10	2.28658	6.36373	0.00659887	0.0483747
P3H4	1.26785	7.07181	0.00665503	0.0487197
THY1	1.1087	7.15774	0.00668587	0.0487514
C16orf59	2.15233	6.51901	0.00669758	0.0487514
ANKRD13B	2.04782	6.52177	0.00669758	0.0487514
RP1-102K2.8	1.99132	6.5218	0.00669758	0.0487514
MPP3	1.95434	6.52075	0.00669758	0.0487514
C1orf233	1.88993	6.52183	0.00669758	0.0487514
MFSD4	1.84346	6.52442	0.00669758	0.0487514
POU5F1	1.81186	6.65284	0.00670544	0.0487514
PDE5A	1.7918	6.65759	0.00670544	0.0487514
ZNF320	1.78763	6.6643	0.00670544	0.0487514
UCA1	1.74853	6.65889	0.00670544	0.0487514
GAS7	1.66654	6.66074	0.00670544	0.0487514
FAM167A	2.29495	6.4446	0.00681658	0.0493987
RP11-809O17.1	2.28718	6.44104	0.00681658	0.0493987
TANC2	2.12199	6.44714	0.00681658	0.0493987
AF131215.2	2.08013	6.45218	0.00681658	0.0493987
