# Supplementary material for: Identification of therapeutic targets and prognostic biomarkers in cholangiocarcinoma via WGCNA
Source: Front Oncol. 2022 Dec 14;12:977992. doi: 10.3389/fonc.2022.977992 (PMC9795187; doi:10.3389/fonc.2022.977992)
Supplement: Supplementary file 1 [file DataSheet_1.zip › Table 3.XLS]

## Sheet: Table S3. The risk score for ea
Id	Futime	Fustat	AGAP2-AS1	GOLGA7B	RiskScore	Risk
TCGA.W5.AA2Q.01A	50	0	1.1831	3.5003	0.112418	low
TCGA.4G.AAZO.01A	1177	0	1.54079	3.62307	0.138305	low
TCGA.ZH.A8Y5.01A	1229	0	1.92865	3.99808	0.146274	low
TCGA.W5.AA2U.01A	627	1	2.25934	3.69811	0.236374	low
TCGA.W5.AA2R.01A	1542	0	2.29013	3.4822	0.281797	low
TCGA.WD.A7RX.01A	21	1	2.04669	2.94865	0.334942	low
TCGA.W5.AA38.01A	1471	0	2.71651	3.56097	0.378166	low
TCGA.W5.AA33.01A	1449	0	2.29708	2.78903	0.45956	low
TCGA.W6.AA0S.01A	808	0	3.36625	3.88529	0.513431	low
TCGA.4G.AAZT.01A	420	0	2.61561	2.91713	0.545509	low
TCGA.ZH.A8Y1.01A	385	1	1.99657	1.92622	0.655851	low
TCGA.W5.AA30.01A	1153	0	1.8602	1.70837	0.682803	low
TCGA.ZH.A8Y2.01A	701	1	2.88301	2.90709	0.683785	low
TCGA.W5.AA2Z.01A	1614	0	2.60978	2.27126	0.8518	low
TCGA.3X.AAVE.01A	650	0	2.13289	1.5485	0.954269	low
TCGA.ZH.A8Y8.01A	602	0	3.06408	2.62108	0.968105	low
TCGA.3X.AAVC.01A	709	0	2.26304	1.62673	1.0052	low
TCGA.ZH.A8Y6.01A	519	0	3.2186	2.66491	1.06558	low
TCGA.W5.AA31.01A	10	0	1.62866	0.791574	1.07061	high
TCGA.ZH.A8Y4.01A	741	1	2.42744	1.70584	1.08831	high
TCGA.W5.AA2G.01A	1976	0	3.03604	2.35027	1.1428	high
TCGA.W5.AA2H.01A	1077	0	2.25437	1.23332	1.31316	high
TCGA.W5.AA2O.01A	640	1	4.2658	3.48895	1.41371	high
TCGA.W5.AA2T.01A	1220	1	3.74417	2.76821	1.52466	high
TCGA.W5.AA34.01A	555	1	3.44441	2.34647	1.60073	high
TCGA.3X.AAVA.01A	445	1	3.01976	1.71929	1.75099	high
TCGA.W5.AA2I.01A	1939	1	3.2288	1.96239	1.7538	high
TCGA.3X.AAVB.01A	402	0	2.70555	1.1701	1.9856	high
TCGA.W5.AA2W.01A	924	1	3.58915	2.11708	2.11474	high
TCGA.W5.AA39.01A	170	1	2.09916	0.195322	2.38509	high
TCGA.3X.AAV9.01A	339	1	3.78627	1.98483	2.72521	high
TCGA.W5.AA36.01A	1402	1	3.63555	1.5527	3.25601	high
TCGA.ZD.A8I3.01A	169	1	3.85488	1.70151	3.5124	high
TCGA.YR.A95A.01A	26	1	3.78033	1.31457	4.32796	high
TCGA.ZU.A8S4.01A	98	1	3.79149	1.00972	5.40228	high
TCGA.W5.AA2X.01A	271	1	5.2181	1.58842	11.6027	high
