# Supplementary material for: Identification of therapeutic targets and prognostic biomarkers in cholangiocarcinoma via WGCNA
Source: Front Oncol. 2022 Dec 14;12:977992. doi: 10.3389/fonc.2022.977992 (PMC9795187; doi:10.3389/fonc.2022.977992)
Supplement: Supplementary file 1 [file DataSheet_1.zip › Table 4.XLS]

## Sheet: Table S4. The risk score for ea
Id	Fustat	Futime	AGAP2_AS1	GOLGA7B	RiskScore	Risk
GSM2883928	0	2849	11.5641	14.9016	0.257883	low
GSM2883929	1	431	1.8867	4.4523	1.44054	low
GSM2883930	1	143	17.7242	0.369948	2.82102	high
GSM2883931	1	546	10.462	6.20351	1.07973	low
GSM2883932	1	730	10.2185	4.66994	1.38984	low
GSM2883933	0	2348	8.24043	0.206615	2.8979	high
GSM2883934	1	569	2.02019	0.530424	2.74747	high
GSM2883935	1	1732	4.02433	1.68284	2.27267	high
GSM2883936	1	281	5.66373	2.84024	1.87839	high
GSM2883937	0	521	18.2863	34.7077	0.00989285	low
GSM2883938	1	135	6.83131	1.04591	2.52392	high
GSM2883939	1	1150	2.55804	9.07684	0.67279	low
GSM2883940	1	579	4.03848	1.9158	2.18716	high
GSM2883941	1	770	5.02317	3.39866	1.7134	high
GSM2883942	0	1465	14.9958	11.3356	0.463853	low
GSM2883943	1	852	4.38171	2.86237	1.87155	high
GSM2883944	1	792	1.85345	2.51177	1.98276	high
GSM2883945	1	911	5.89503	1.20203	2.45988	high
GSM2883946	1	200	9.18197	2.86857	1.86965	high
GSM2883947	0	1100	4.74044	18.5072	0.142438	low
GSM2883948	0	1086	8.10696	4.57431	1.41189	low
GSM2883949	0	36	4.75605	6.92576	0.958689	low
GSM2883950	0	901	14.0226	16.4544	0.19971	low
GSM2883951	0	776	11.1205	1.65601	2.28273	high
GSM2883952	0	775	7.83564	5.43565	1.22523	low
GSM2883953	0	695	4.58512	3.29813	1.74199	high
GSM2883954	0	644	3.85568	19.8323	0.114522	low
GSM2883955	0	558	4.45459	9.63551	0.613671	low
GSM2883956	1	201	9.0869	1.51085	2.33794	high
GSM2883957	1	1279	1.92048	5.47218	1.21789	low
